# Supplementary material for: 1-(3-Chloro­benz­yl)-5-iodo­indoline-2,3-dione
Source: Acta Crystallogr Sect E Struct Rep Online. 2008 Oct 31;64(Pt 11):o2223. doi: 10.1107/S1600536808034727 (PMC2959599; doi:10.1107/S1600536808034727)
Supplement: Supplementary file 1 [file e-64-o2223-sup1.cif]

##############################################################################
###                                                                        ###
###        Electronic paper (Acta Crystallographica Section E)             ###
###                                                                        ###
##############################################################################
#                                                                            #
# This CIF contains the data in a paper accepted for publication in Acta     #
# Crystallographica Section E. It conforms to the requirements of Notes      #
# for Authors for Section E, and has been peer reviewed under the auspices   #
# of the IUCr Commission on Journals.                                        #
#                                                                            #
# Full details of the Crystallographic Information File format               #
# are given in the paper "The Crystallographic Information File (CIF):       #
# a New Standard Archive File for Crystallography" by S. R. Hall, F. H.      #
# Allen and I. D. Brown [Acta Cryst. (1991), A47, 655-685].                  #
#                                                                            #
# The current version of the core CIF dictionary is obtainable from          #
# ftp://ftp.iucr.org/pub/cif_core.dic. The current version number is 2.4.    #
#                                                                            #
# Software is freely available for graphical display of the structure(s) in  #
# this CIF.  For information consult the CIF home page http://www.iucr.org/  #
# cif/home.html                                                              #
#                                                                            #
# This file may be used for bona fide research purposes within the           #
# scientific community so long as proper attribution is given to the journal # 
# article from which it was obtained.                                        #
#                                                                            #
##############################################################################
                                             
data_I
_audit_creation_method     SHELXL-97
_chemical_name_systematic
;
1-(3-Chlorobenzyl)-5-iodoindoline-2,3-dione
;
_chemical_name_common     ?
_chemical_formula_moiety     'C15 H9 Cl I N O2'
_chemical_formula_sum     'C15 H9 Cl I N O2'
_chemical_formula_iupac     'C15 H9 Cl I N O2'
_chemical_formula_weight     397.58
_chemical_melting_point     '411(1)'
_symmetry_cell_setting     monoclinic
_symmetry_space_group_name_H-M     'P 21/c'
_symmetry_space_group_name_Hall     '-P 2ybc'
loop_
    _symmetry_equiv_pos_as_xyz
    'x, y, z'
    '-x, y+1/2, -z+1/2'
    '-x, -y, -z'
    'x, -y-1/2, z-1/2'
_cell_length_a     8.1241(6)
_cell_length_b     11.7930(8)
_cell_length_c     14.7001(2)
_cell_angle_alpha     90.00
_cell_angle_beta     90.751(3)
_cell_angle_gamma     90.00
_cell_volume     1408.23(14)
_cell_formula_units_Z     4
_cell_measurement_reflns_used     12323
_cell_measurement_theta_min     1
_cell_measurement_theta_max     27.5
_cell_measurement_temperature     150.0(10)
_exptl_crystal_description     plate
_exptl_crystal_colour     colorless
_exptl_crystal_size_max     0.366
_exptl_crystal_size_mid     0.304
_exptl_crystal_size_min     0.062
_exptl_crystal_density_diffrn     1.875
_exptl_crystal_density_meas     ?
_exptl_crystal_density_method     'not measured'
_exptl_crystal_F_000     768
loop_
    _exptl_crystal_face_index_h
    _exptl_crystal_face_index_k
    _exptl_crystal_face_index_l
    _exptl_crystal_face_perp_dist
    0 1 -1 0.163
    0 -1 -1 0.141
    0 -1 1 0.189
    0 1 1 0.177
    -1 0 0 0.049
    1 0 0 0.023
    0 0 1 0.215
_exptl_absorpt_coefficient_mu     2.463
_exptl_absorpt_correction_type     'integration'
_exptl_absorpt_process_details     '(Coppens, 1970)'
_exptl_absorpt_correction_T_min     0.473
_exptl_absorpt_correction_T_max     0.837
_diffrn_ambient_temperature     150.0(10)
_diffrn_radiation_type     MoK\a
_diffrn_radiation_wavelength     0.71073
_diffrn_radiation_source     'fine-focus sealed tube'
_diffrn_radiation_monochromator     graphite
_diffrn_measurement_device_type     'Bruker--Nonius KappaCCD area-detector'
_diffrn_measurement_method     '\f and \w'
_diffrn_detector_area_resol_mean     9.091
_diffrn_reflns_number     12236
_diffrn_reflns_av_R_equivalents     0.0510
_diffrn_reflns_av_sigmaI/netI     0.0339
_diffrn_reflns_theta_min     2.21
_diffrn_reflns_theta_max     27.50
_diffrn_reflns_theta_full     27.50
_diffrn_measured_fraction_theta_max     0.989
_diffrn_measured_fraction_theta_full     0.989
_diffrn_reflns_limit_h_min     -10
_diffrn_reflns_limit_h_max     9
_diffrn_reflns_limit_k_min     -15
_diffrn_reflns_limit_k_max     14
_diffrn_reflns_limit_l_min     -17
_diffrn_reflns_limit_l_max     19
_diffrn_standards_number     ?
_diffrn_standards_interval_count     ?
_diffrn_standards_interval_time     ?
_diffrn_standards_decay_%     ?
_refine_special_details
;
Refinement of <i>F</i>^2^ against ALL reflections. The weighted <i>R</i>-factor
<i>wR</i> and goodness of fit <i>S</i> are based on <i>F</i>^2^, conventional
<i>R</i>-factors <i>R</i> are based on <i>F</i>, with <i>F</i> set to zero for
negative <i>F</i>^2^. The threshold expression of <i>F</i>^2^ >
\s(<i>F</i>^2^) is used only for calculating <i>R</i>-factors(gt) <i>etc</i>.
and is not relevant to the choice of reflections for refinement.
<i>R</i>-factors based on <i>F</i>^2^ are statistically about twice as large
as those based on <i>F</i>, and <i>R</i>- factors based on ALL data will be
even larger.
;
_reflns_number_total     3203
_reflns_number_gt     2570
_reflns_threshold_expression     I>2\s(I)
_refine_ls_structure_factor_coef     Fsqd
_refine_ls_matrix_type     full
_refine_ls_R_factor_all     0.0544
_refine_ls_R_factor_gt     0.0387
_refine_ls_wR_factor_gt     0.0909
_refine_ls_wR_factor_ref     0.1038
_refine_ls_goodness_of_fit_ref     1.107
_refine_ls_restrained_S_all     1.107
_refine_ls_number_reflns     3203
_refine_ls_number_parameters     181
_refine_ls_number_restraints     0
_refine_ls_hydrogen_treatment     constr
_refine_ls_weighting_scheme     calc
_refine_ls_weighting_details
         'calc w=1/[\s^2^(Fo^2^)+(0.0373P)^2^+3.1264P] where P=(Fo^2^+2Fc^2^)/3'
_atom_sites_solution_hydrogens     geom
_atom_sites_solution_primary     direct
_atom_sites_solution_secondary     difmap
_refine_ls_shift/su_max     0.000
_refine_ls_shift/su_mean     0.000
_refine_diff_density_max     1.430
_refine_diff_density_min     -0.788
_refine_ls_extinction_method     none
_refine_ls_extinction_coef     ?
loop_
    _atom_type_symbol
    _atom_type_description
    _atom_type_scat_dispersion_real
    _atom_type_scat_dispersion_imag
    _atom_type_scat_source
    'C' 'C' 0.0033 0.0016
                         'International Tables Vol C Tables 4.2.6.8 and 6.1.1.4'
    'H' 'H' 0.0000 0.0000
                         'International Tables Vol C Tables 4.2.6.8 and 6.1.1.4'
    'O' 'O' 0.0106 0.0060
                         'International Tables Vol C Tables 4.2.6.8 and 6.1.1.4'
    'N' 'N' 0.0061 0.0033
                         'International Tables Vol C Tables 4.2.6.8 and 6.1.1.4'
    'Cl' 'Cl' 0.1484 0.1585
                         'International Tables Vol C Tables 4.2.6.8 and 6.1.1.4'
    'I' 'I' -0.4742 1.8119
                         'International Tables Vol C Tables 4.2.6.8 and 6.1.1.4'
_computing_data_collection     'COLLECT (Hooft, 1998)'
_computing_cell_refinement
                    'COLLECT (Hooft, 1998) and DENZO (Otwinowski & Minor, 1997)'
_computing_data_reduction
                    'COLLECT (Hooft, 1998) and DENZO (Otwinowski & Minor, 1997)'
_computing_structure_solution     'SIR92 (Altomare <i>et al.</i>,  1994)'
_computing_structure_refinement     'SHELXL97 (Sheldrick, 2008)'
_computing_molecular_graphics     'PLATON (Spek, 2003)'
_computing_publication_material     'SHELXL97 (Sheldrick, 2008)'
loop_
    _atom_site_type_symbol
    _atom_site_label
    _atom_site_fract_x
    _atom_site_fract_y
    _atom_site_fract_z
    _atom_site_U_iso_or_equiv
    _atom_site_adp_type
    _atom_site_calc_flag
    _atom_site_refinement_flags
    _atom_site_occupancy
    _atom_site_disorder_assembly
    _atom_site_disorder_group
    I I1 0.21126(4) -0.00688(3) -0.168370(19) 0.04622(13) Uani d . 1 . .
    Cl Cl1 0.0801(2) 0.12211(13) 0.61991(8) 0.0713(5) Uani d . 1 . .
    N N1 0.3994(4) 0.1400(3) 0.2264(2) 0.0304(7) Uani d . 1 . .
    O O1 0.5622(4) 0.2894(3) 0.2730(2) 0.0454(8) Uani d . 1 . .
    O O2 0.5749(4) 0.3308(3) 0.0755(2) 0.0472(8) Uani d . 1 . .
    C C1 0.4945(5) 0.2340(3) 0.2144(3) 0.0331(8) Uani d . 1 . .
    C C2 0.5037(5) 0.2528(3) 0.1103(3) 0.0330(8) Uani d . 1 . .
    C C3 0.4080(5) 0.1602(3) 0.0698(3) 0.0286(8) Uani d . 1 . .
    C C4 0.3728(5) 0.1328(3) -0.0195(3) 0.0305(8) Uani d . 1 . .
    H H4 0.4138 0.1759 -0.0670 0.037 Uiso d R 1 . .
    C C5 0.2736(5) 0.0393(3) -0.0354(3) 0.0311(8) Uani d . 1 . .
    C C6 0.2127(5) -0.0241(3) 0.0360(3) 0.0360(9) Uani d . 1 . .
    H H6 0.1452 -0.0860 0.0235 0.043 Uiso d R 1 . .
    C C7 0.2493(5) 0.0025(3) 0.1261(3) 0.0333(8) Uani d . 1 . .
    H H7 0.2090 -0.0406 0.1739 0.040 Uiso d R 1 . .
    C C8 0.3475(4) 0.0955(3) 0.1419(2) 0.0261(7) Uani d . 1 . .
    C C9 0.3778(5) 0.0850(4) 0.3135(3) 0.0354(9) Uani d . 1 . .
    H H9A 0.4725 0.1016 0.3521 0.043 Uiso d R 1 . .
    H H9B 0.3743 0.0036 0.3042 0.043 Uiso d R 1 . .
    C C10 0.2237(5) 0.1204(3) 0.3623(3) 0.0339(8) Uani d . 1 . .
    C C11 0.2173(6) 0.1038(4) 0.4557(3) 0.0385(9) Uani d . 1 . .
    H H11 0.3057 0.0708 0.4866 0.046 Uiso d R 1 . .
    C C12 0.0790(7) 0.1355(4) 0.5020(3) 0.0434(11) Uani d . 1 . .
    C C13 -0.0563(7) 0.1805(4) 0.4584(4) 0.0528(13) Uani d . 1 . .
    H H13 -0.1491 0.2010 0.4910 0.063 Uiso d R 1 . .
    C C14 -0.0506(6) 0.1953(4) 0.3650(3) 0.0449(11) Uani d . 1 . .
    H H14 -0.1422 0.2232 0.3337 0.054 Uiso d R 1 . .
    C C15 0.0905(5) 0.1688(3) 0.3183(3) 0.0363(9) Uani d . 1 . .
    H H15 0.0956 0.1836 0.2563 0.044 Uiso d R 1 . .
loop_
    _atom_site_aniso_label
    _atom_site_aniso_U_11
    _atom_site_aniso_U_22
    _atom_site_aniso_U_33
    _atom_site_aniso_U_12
    _atom_site_aniso_U_13
    _atom_site_aniso_U_23
    I1 0.03707(18) 0.0640(2) 0.03741(18) 0.01182(13) -0.00630(12) -0.01648(13)
    Cl1 0.1128(13) 0.0684(9) 0.0331(6) -0.0229(8) 0.0206(7) -0.0073(6)
    N1 0.0271(17) 0.0358(17) 0.0284(16) -0.0010(13) 0.0047(12) -0.0009(13)
    O1 0.0425(18) 0.0493(18) 0.0443(17) -0.0059(14) -0.0025(14) -0.0135(14)
    O2 0.0465(19) 0.0435(17) 0.0519(19) -0.0149(14) 0.0100(15) 0.0029(14)
    C1 0.029(2) 0.035(2) 0.0356(19) 0.0031(16) 0.0049(15) -0.0059(16)
    C2 0.027(2) 0.0309(19) 0.041(2) -0.0003(15) 0.0081(16) -0.0015(16)
    C3 0.0227(18) 0.0307(18) 0.0325(19) 0.0017(14) 0.0062(14) 0.0007(15)
    C4 0.027(2) 0.0349(19) 0.0302(18) 0.0065(15) 0.0041(15) -0.0003(15)
    C5 0.027(2) 0.0361(19) 0.0299(18) 0.0080(16) 0.0000(15) -0.0064(16)
    C6 0.030(2) 0.033(2) 0.045(2) -0.0015(16) -0.0017(17) -0.0033(17)
    C7 0.029(2) 0.0333(19) 0.038(2) -0.0004(16) 0.0059(16) 0.0052(16)
    C8 0.0222(18) 0.0304(17) 0.0260(16) 0.0047(14) 0.0038(13) 0.0000(14)
    C9 0.034(2) 0.045(2) 0.0275(18) 0.0062(18) 0.0030(16) 0.0041(17)
    C10 0.038(2) 0.0315(19) 0.0318(19) -0.0012(16) 0.0048(16) 0.0026(15)
    C11 0.048(3) 0.037(2) 0.031(2) -0.0049(19) 0.0024(18) -0.0002(17)
    C12 0.065(3) 0.037(2) 0.029(2) -0.013(2) 0.0120(19) -0.0039(17)
    C13 0.054(3) 0.042(2) 0.063(3) -0.009(2) 0.026(2) -0.013(2)
    C14 0.038(2) 0.046(2) 0.051(3) 0.0084(19) 0.009(2) 0.002(2)
    C15 0.038(2) 0.040(2) 0.0306(19) 0.0019(18) 0.0019(16) 0.0027(17)
_geom_special_details
;
All e.s.d.'s (except the e.s.d. in the dihedral angle between two l.s. planes)
are estimated using the full covariance matrix. The cell e.s.d.'s are taken
into account individually in the estimation of e.s.d.'s in distances, angles
and torsion angles; correlations between e.s.d.'s in cell parameters are only
used when they are defined by crystal symmetry. An approximate (isotropic)
treatment of cell e.s.d.'s is used for estimating e.s.d.'s involving l.s.
planes.
;
loop_
    _geom_bond_atom_site_label_1
    _geom_bond_atom_site_label_2
    _geom_bond_site_symmetry_2
    _geom_bond_distance
    _geom_bond_publ_flag
    I1 C5 . 2.086(4) ?
    Cl1 C12 . 1.740(4) ?
    N1 C1 . 1.364(5) ?
    N1 C8 . 1.407(5) ?
    N1 C9 . 1.448(5) ?
    O1 C1 . 1.208(5) ?
    O2 C2 . 1.204(5) ?
    C1 C2 . 1.550(6) ?
    C2 C3 . 1.463(5) ?
    C3 C8 . 1.401(5) ?
    C4 C3 . 1.378(5) ?
    C4 H4 . 0.9299 ?
    C5 C4 . 1.384(6) ?
    C5 C6 . 1.384(6) ?
    C6 H6 . 0.9300 ?
    C7 C6 . 1.390(6) ?
    C7 C8 . 1.374(5) ?
    C7 H7 . 0.9301 ?
    C9 C10 . 1.510(6) ?
    C9 H9A . 0.9700 ?
    C9 H9B . 0.9701 ?
    C11 C10 . 1.388(6) ?
    C11 H11 . 0.9300 ?
    C12 C13 . 1.372(8) ?
    C12 C11 . 1.373(7) ?
    C13 C14 . 1.386(7) ?
    C13 H13 . 0.9299 ?
    C14 H14 . 0.9300 ?
    C15 C10 . 1.377(6) ?
    C15 C14 . 1.379(6) ?
    C15 H15 . 0.9299 ?
loop_
    _geom_angle_atom_site_label_1
    _geom_angle_atom_site_label_2
    _geom_angle_atom_site_label_3
    _geom_angle_site_symmetry_1
    _geom_angle_site_symmetry_3
    _geom_angle
    _geom_angle_publ_flag
    C1 N1 C8 . . 110.7(3) ?
    C1 N1 C9 . . 123.6(3) ?
    C8 N1 C9 . . 125.1(3) ?
    O1 C1 N1 . . 126.9(4) ?
    O1 C1 C2 . . 126.8(4) ?
    N1 C1 C2 . . 106.2(3) ?
    O2 C2 C3 . . 130.8(4) ?
    O2 C2 C1 . . 124.0(4) ?
    C3 C2 C1 . . 105.2(3) ?
    C4 C3 C8 . . 121.5(4) ?
    C4 C3 C2 . . 131.7(4) ?
    C8 C3 C2 . . 106.8(3) ?
    C3 C4 C5 . . 117.4(4) ?
    C3 C4 H4 . . 121.1 ?
    C5 C4 H4 . . 121.5 ?
    C4 C5 C6 . . 121.0(4) ?
    C4 C5 I1 . . 120.0(3) ?
    C6 C5 I1 . . 119.0(3) ?
    C5 C6 C7 . . 121.7(4) ?
    C5 C6 H6 . . 119.3 ?
    C7 C6 H6 . . 119.0 ?
    C8 C7 C6 . . 117.3(4) ?
    C8 C7 H7 . . 121.2 ?
    C6 C7 H7 . . 121.5 ?
    C7 C8 C3 . . 121.0(3) ?
    C7 C8 N1 . . 127.9(3) ?
    C3 C8 N1 . . 111.1(3) ?
    N1 C9 C10 . . 114.0(3) ?
    N1 C9 H9A . . 108.8 ?
    C10 C9 H9A . . 108.8 ?
    N1 C9 H9B . . 108.8 ?
    C10 C9 H9B . . 108.5 ?
    H9A C9 H9B . . 107.6 ?
    C15 C10 C11 . . 118.9(4) ?
    C15 C10 C9 . . 122.9(4) ?
    C11 C10 C9 . . 118.2(4) ?
    C12 C11 C10 . . 119.5(4) ?
    C12 C11 H11 . . 120.2 ?
    C10 C11 H11 . . 120.3 ?
    C13 C12 C11 . . 122.0(4) ?
    C13 C12 Cl1 . . 119.6(4) ?
    C11 C12 Cl1 . . 118.4(4) ?
    C12 C13 C14 . . 118.3(4) ?
    C12 C13 H13 . . 120.7 ?
    C14 C13 H13 . . 121.0 ?
    C15 C14 C13 . . 120.2(5) ?
    C15 C14 H14 . . 119.9 ?
    C13 C14 H14 . . 119.9 ?
    C10 C15 C14 . . 120.9(4) ?
    C10 C15 H15 . . 119.5 ?
    C14 C15 H15 . . 119.6 ?
data_global
_journal_date_recd_electronic     2008-10-22
_journal_date_accepted     2008-10-23
_journal_name_full     'Acta Crystallographica, Section E'
_journal_year     2008
_journal_volume     64
_journal_issue     11
_journal_page_first     o2223
_journal_page_last     o2223
_journal_paper_category     QO
_journal_coeditor_code     HK2560
_publ_contact_author_name     ' Ghulam Qadeer'
_publ_contact_author_address
;
Department of chemistry,
Quaid-i-azam univeristy,
Islamabad 45320,
Pakistan
;
_publ_contact_author_email     qadeerqau@yahoo.com
_publ_contact_author_fax     '92-51-2873869'
_publ_contact_author_phone     '92-51-4533289'
_publ_section_title
;
1-(3-Chlorobenzyl)-5-iodoindoline-2,3-dione
;
loop_
    _publ_author_name
    _publ_author_footnote
    _publ_author_address
    'Obaid-ur-Rahman Abid' ?
;       Department of Chemistry,
        Quaid-i-Azam University,
        Islamabad 45320
        Pakistan
;
    'Ghulam Qadeer' ?
;       Department of Chemistry,
        Quaid-i-Azam University,
        Islamabad 45320
        Pakistan
;
    'Nasim Hasan Rama' ?
;       Department of Chemistry,
        Quaid-i-Azam University,
        Islamabad 45320
        Pakistan
;
    ' Ales Ruzicka' ?
;  Department of General and Inorganic Chemistry,
   Faculty of Chemical Technology,
   University of Pardubice,
   Nam. Cs. Legii' 565,
   53210 Pardubice,
   Czech Republic
;
