# Supplementary material for: 1-(3-Chloro­benz­yl)-5-iodo­indoline-2,3-dione
Source: Acta Crystallogr Sect E Struct Rep Online. 2008 Oct 31;64(Pt 11):o2223. doi: 10.1107/S1600536808034727 (PMC2959599; doi:10.1107/S1600536808034727)
Supplement: Supplementary file 2 [file e-64-o2223-Isup2.hkl]

# 
# h,k,l, Fc-squared, Fo-squared, sigma(Fo-squared) and status flag 
# 
data_I
_shelx_title ' Compound X' 
_shelx_refln_list_code          4 
_shelx_F_calc_maximum      283.13 
_exptl_crystal_F_000       768.00 
_reflns_d_resolution_high  0.7697 
 
loop_ 
 _symmetry_equiv_pos_as_xyz 
 'x, y, z' 
 '-x, y+1/2, -z+1/2' 
 '-x, -y, -z' 
 'x, -y-1/2, z-1/2' 
 
_cell_length_a     8.1240 
_cell_length_b    11.7930 
_cell_length_c    14.7000 
_cell_angle_alpha  90.000 
_cell_angle_beta   90.751 
_cell_angle_gamma  90.000 
 
_shelx_F_squared_multiplier     1.000 
 
loop_ 
 _refln_index_h 
 _refln_index_k 
 _refln_index_l 
 _refln_F_squared_calc 
 _refln_F_squared_meas 
 _refln_F_squared_sigma 
 _refln_observed_status 
   1   0   0      105.95      148.15      5.88 o 
   2   0   0     9144.86    11029.73    201.85 o 
   3   0   0    11976.75    14291.10    263.14 o 
   4   0   0     3689.80     3257.79    131.96 o 
   5   0   0    12889.54    13161.03    248.59 o 
   6   0   0     3226.98     3121.82     71.89 o 
   7   0   0     9841.30     9808.08    511.53 o 
   8   0   0      205.29      182.17     16.70 o 
   9   0   0      660.20      613.51     43.55 o 
  10   0   0      842.01      701.44     48.69 o 
   1   1   0     5233.00     5433.70    145.68 o 
   2   1   0        0.91        3.92      3.17 o 
   3   1   0      345.93      450.63     11.23 o 
   4   1   0     1041.19     1198.88     30.58 o 
   5   1   0      298.98      391.44     19.05 o 
   6   1   0      200.60      188.61     13.21 o 
   7   1   0      709.23      660.25     19.92 o 
   8   1   0       47.60       41.02     13.38 o 
   9   1   0        1.00        1.51     21.37 o 
  10   1   0       28.90       57.44     71.79 o 
   0   2   0    18625.15    17200.61    277.91 o 
   1   2   0     6616.20     7479.55     78.21 o 
   2   2   0    80161.38    77975.62   2743.00 o 
   3   2   0     4973.41     5159.61    223.18 o 
   4   2   0     5933.76     6301.73    164.55 o 
   5   2   0    11618.18    12584.35    268.27 o 
   6   2   0      131.99      129.19      9.24 o 
   7   2   0     4442.08     4198.87    112.39 o 
   8   2   0      138.09      134.00     11.92 o 
   9   2   0     1694.25     1680.54    120.24 o 
  10   2   0      284.84      202.70     29.60 o 
   1   3   0     7795.56     7773.63     99.56 o 
   2   3   0     1011.55     1354.08     22.91 o 
   3   3   0     3876.89     3910.69    116.64 o 
   4   3   0      870.86      862.31     37.61 o 
   5   3   0      195.47      190.31     25.38 o 
   6   3   0       15.71       13.69      7.92 o 
   7   3   0      273.42      253.62     28.25 o 
   8   3   0        0.51       26.52     23.17 o 
   9   3   0       84.01       43.83     22.49 o 
  10   3   0        3.72       56.50     35.72 o 
   0   4   0     4110.82     3991.58     53.23 o 
   2   4   0    18452.21    18048.85    194.54 o 
   3   4   0    13750.16    13840.73    232.03 o 
   4   4   0    14725.15    15694.66    423.36 o 
   5   4   0     4041.45     3911.56    144.40 o 
   6   4   0      221.95      196.92     13.06 o 
   7   4   0     2334.26     2397.56     63.50 o 
   8   4   0       94.93      102.14     17.23 o 
   9   4   0      678.30      714.66     32.77 o 
  10   4   0      348.56      368.18     50.69 o 
   1   5   0     3862.14     4200.00     45.83 o 
   2   5   0     1312.64     1400.74     22.73 o 
   3   5   0      667.47      788.92     18.48 o 
   4   5   0      611.65      658.90     27.91 o 
   5   5   0        0.18        9.40      8.31 o 
   6   5   0     1086.89     1083.97     53.46 o 
   7   5   0        3.28       -3.28     11.42 o 
   8   5   0      109.25      119.77     31.65 o 
   9   5   0      301.61      261.91     21.94 o 
   0   6   0    18247.45    18222.76    376.36 o 
   1   6   0     2079.55     2143.60     37.20 o 
   2   6   0     6458.44     6098.90     89.39 o 
   3   6   0     2012.33     1938.29     44.88 o 
   4   6   0     1511.93     1448.37     66.77 o 
   5   6   0     6485.03     6324.11    177.63 o 
   6   6   0     1817.59     1889.22     74.10 o 
   7   6   0     1145.91     1128.75     36.35 o 
   8   6   0      500.90      458.10     26.17 o 
   9   6   0      551.58      549.64     43.66 o 
   1   7   0     3997.16     3989.79     67.07 o 
   2   7   0      694.34      609.50     12.65 o 
   3   7   0       76.13       93.31     10.43 o 
   4   7   0      573.05      662.38     20.30 o 
   5   7   0       18.37       43.12     21.98 o 
   6   7   0     1313.89     1340.59     47.08 o 
   7   7   0      210.18      181.73     25.97 o 
   8   7   0      310.29      253.86     36.98 o 
   9   7   0       82.45       77.36     25.50 o 
   0   8   0    11384.29    11504.67    148.99 o 
   1   8   0      281.37      242.49      6.94 o 
   2   8   0     4223.11     4333.36     57.78 o 
   3   8   0     2730.35     2770.11     39.02 o 
   4   8   0     1712.88     1682.14     45.48 o 
   5   8   0     1621.27     1565.85     85.17 o 
   6   8   0       57.55       58.98     21.22 o 
   7   8   0     2457.14     2428.32    186.48 o 
   8   8   0       33.23       52.63     13.91 o 
   9   8   0      310.61      338.65     64.26 o 
   1   9   0       96.82       96.22      6.95 o 
   2   9   0      119.62      120.31      6.76 o 
   3   9   0     1283.08     1325.96     49.44 o 
   4   9   0      837.89      870.64     30.82 o 
   5   9   0      356.52      328.77     15.34 o 
   6   9   0      122.13      112.63     25.35 o 
   7   9   0      213.58      184.15     40.17 o 
   8   9   0      242.53      240.49     24.86 o 
   0  10   0     2262.31     2247.07     36.79 o 
   1  10   0      507.61      509.75     10.00 o 
   2  10   0     2775.23     2917.53     32.56 o 
   3  10   0      459.48      425.98     11.59 o 
   4  10   0      457.47      519.68     16.49 o 
   5  10   0     1001.70     1058.32     47.61 o 
   6  10   0       54.63       78.27     27.43 o 
   7  10   0      695.66      692.13     46.17 o 
   1  11   0      139.38      159.68      7.10 o 
   2  11   0       14.84       23.19     11.62 o 
   3  11   0        5.89       15.76      7.10 o 
   4  11   0      326.81      326.10     14.86 o 
   5  11   0        3.03       16.73     27.77 o 
   6  11   0      188.72      211.89     27.54 o 
   7  11   0       69.36       47.74     39.45 o 
   0  12   0      595.60      663.25     30.62 o 
   1  12   0       69.07       85.60     14.19 o 
   2  12   0      317.30      368.41     16.93 o 
   3  12   0      243.86      299.23     18.26 o 
   4  12   0      193.76      211.05     28.69 o 
   5  12   0      242.85      247.37     14.05 o 
   6  12   0        1.16      -18.25     21.07 o 
   1  13   0      180.20      186.24     24.74 o 
   2  13   0      101.31       97.93     14.90 o 
   3  13   0        2.63        7.45     28.04 o 
   4  13   0       86.25      135.12     30.39 o 
   5  13   0        8.06       18.16     16.98 o 
   0  14   0       56.14       81.33     21.26 o 
   1  14   0        0.05       22.17     20.08 o 
   2  14   0      106.60      157.78     21.41 o 
   3  14   0        2.39       40.35     13.96 o 
   4  14   0       11.61       27.64     28.50 o 
   1  15   0       86.17       95.14     27.14 o 
   2  15   0      115.88      100.75     30.28 o 
 -10   1   1       25.37       -6.76     47.24 o 
  -9   1   1     1300.15     1229.57     51.48 o 
  -8   1   1     1618.36     1410.08     50.96 o 
  -7   1   1     1986.61     2051.15     39.08 o 
  -6   1   1     3703.77     3692.58     78.26 o 
  -5   1   1      736.93      835.37     23.15 o 
  -4   1   1    11318.28    12833.50    364.98 o 
  -3   1   1     3416.11     4276.38     89.52 o 
  -2   1   1    70467.91    70961.38   1152.61 o 
  -1   1   1    20630.26    20616.02    391.28 o 
   0   1   1     6635.92     6384.55    117.03 o 
   1   1   1     3308.11     3368.31    158.36 o 
   2   1   1       11.96       20.01     11.18 o 
   3   1   1    18685.09    19321.55    801.59 o 
   4   1   1      351.87      321.15     29.28 o 
   5   1   1     8879.94     9537.37    207.92 o 
   6   1   1     4487.07     4544.83    141.78 o 
   7   1   1      112.77      125.06     28.68 o 
   8   1   1     1749.51     1725.67     82.88 o 
   9   1   1       75.87       78.19     70.72 o 
  10   1   1      717.27      708.61     93.31 o 
 -10   2   1       66.12       52.39     24.30 o 
  -9   2   1       86.64      113.53     20.06 o 
  -8   2   1      195.41      198.33     28.22 o 
  -7   2   1      206.29      249.77     29.98 o 
  -6   2   1       72.78       53.58     17.73 o 
  -5   2   1     1197.32     1293.62     26.42 o 
  -4   2   1        4.38       12.35      9.69 o 
  -3   2   1      238.81      302.55      9.01 o 
  -2   2   1     5467.52     5952.45    281.47 o 
  -1   2   1        0.80        9.46      4.45 o 
   0   2   1     3961.07     3898.10     49.01 o 
   1   2   1     2370.81     2220.83     27.36 o 
   2   2   1    16772.27    18326.50    662.02 o 
   3   2   1      965.95     1173.57     67.85 o 
   4   2   1      320.31      347.47     24.36 o 
   5   2   1      258.44      328.65     14.69 o 
   6   2   1        0.11       -9.17     11.92 o 
   7   2   1      311.93      377.38     21.63 o 
   8   2   1      401.04      380.07     37.55 o 
   9   2   1       10.18       -9.41     26.91 o 
  10   2   1       23.21       74.40     21.48 o 
 -10   3   1      133.94      124.98     45.50 o 
  -9   3   1     1881.55     1746.69     54.05 o 
  -8   3   1      436.01      450.16     50.74 o 
  -7   3   1     1530.49     1564.37     32.96 o 
  -6   3   1     7519.32     8181.11    198.78 o 
  -5   3   1        5.93       37.30      6.67 o 
  -4   3   1    30099.42    32177.37    759.52 o 
  -2   3   1     6274.26     6255.03     73.89 o 
  -1   3   1     2951.31     2937.36     35.65 o 
   0   3   1    38395.22    33771.18    304.72 o 
   1   3   1    63216.87    57592.45    602.41 o 
   2   3   1     2795.32     3452.89     61.31 o 
   3   3   1    13316.56    13586.59    407.97 o 
   4   3   1     3141.79     3130.34    179.87 o 
   5   3   1     3948.75     4017.05    114.21 o 
   6   3   1     1302.40     1414.40     43.41 o 
   7   3   1     1580.75     1389.15     57.25 o 
   8   3   1     3171.59     2860.34    154.43 o 
   9   3   1       63.09       39.85     16.41 o 
  10   3   1      681.74      627.26     37.60 o 
 -10   4   1       25.31       49.20     62.07 o 
  -9   4   1        2.04       38.67     24.71 o 
  -8   4   1       59.50       37.67     11.92 o 
  -7   4   1        0.15       31.05     15.92 o 
  -6   4   1     1020.88     1131.23     38.41 o 
  -5   4   1     1399.38     1547.87     81.78 o 
  -4   4   1      930.52     1101.72     59.67 o 
  -3   4   1      146.59      130.05     14.76 o 
  -1   4   1        0.77       -0.81      1.95 o 
   0   4   1      360.77      412.43      6.07 o 
   1   4   1     7133.97     6857.79    130.72 o 
   2   4   1      595.84      521.35     10.78 o 
   3   4   1     1195.25     1322.89     29.84 o 
   4   4   1      866.96      834.00     28.47 o 
   5   4   1      355.26      338.94     17.02 o 
   6   4   1      135.53      175.69     15.05 o 
   7   4   1       36.89       51.58     10.11 o 
   8   4   1       76.34       64.84     19.53 o 
   9   4   1      245.56      268.26     47.64 o 
  10   4   1       11.22       20.43     21.87 o 
  -9   5   1      800.83      763.43     60.97 o 
  -8   5   1      891.47      857.95     39.65 o 
  -7   5   1     1316.33     1322.25     65.35 o 
  -6   5   1     8056.08     8055.30    263.35 o 
  -5   5   1      709.96      715.61     39.04 o 
  -4   5   1    10239.93     9957.62    316.68 o 
  -3   5   1      914.50      806.21     31.58 o 
  -2   5   1    12551.10    13071.56    224.36 o 
  -1   5   1     5655.54     5770.90     54.36 o 
   0   5   1     8461.05     7756.75     76.78 o 
   1   5   1    16752.19    15867.33    211.21 o 
   2   5   1     2229.49     2499.55     27.70 o 
   3   5   1    19930.49    21020.53    438.22 o 
   4   5   1      218.56      166.70      7.10 o 
   5   5   1     2184.36     2287.21     95.50 o 
   6   5   1     3130.65     3285.29    122.16 o 
   7   5   1      441.80      447.05     13.81 o 
   8   5   1     1335.03     1231.50     87.25 o 
   9   5   1       40.78        4.73     18.51 o 
  -9   6   1       30.14       37.84     26.68 o 
  -8   6   1      210.79      209.63     28.61 o 
  -7   6   1       98.22       95.69     22.70 o 
  -6   6   1      560.40      641.44     22.93 o 
  -5   6   1      790.14      741.34     58.23 o 
  -4   6   1      917.62      841.33     21.10 o 
  -3   6   1     1004.98     1073.88     33.34 o 
  -2   6   1      858.08      918.81     19.78 o 
  -1   6   1     2015.80     1910.74     26.88 o 
   0   6   1      231.48      184.37      7.22 o 
   1   6   1     3403.19     3374.50     42.98 o 
   2   6   1      891.52      922.66     17.49 o 
   3   6   1        2.42        2.67      7.93 o 
   4   6   1     1406.56     1526.47     69.78 o 
   5   6   1      296.26      280.57     16.35 o 
   6   6   1        0.55       -0.94      6.78 o 
   7   6   1      492.06      509.68     35.29 o 
   8   6   1       18.55       42.27     14.49 o 
   9   6   1        0.23       -3.35     16.56 o 
  -9   7   1      207.64      240.86     55.77 o 
  -8   7   1     1236.54     1094.83     58.42 o 
  -7   7   1      834.11      790.77     32.59 o 
  -6   7   1     1721.69     1722.42     77.22 o 
  -5   7   1      560.74      602.25     24.90 o 
  -4   7   1     3629.66     3752.23     83.85 o 
  -3   7   1      389.54      476.76     11.90 o 
  -2   7   1     6384.92     6411.54     81.82 o 
  -1   7   1     5851.47     5937.69     60.98 o 
   0   7   1     1759.81     1745.05     17.95 o 
   1   7   1     3720.91     3502.75     47.84 o 
   2   7   1      431.99      426.41     10.96 o 
   3   7   1     3598.38     3434.08     38.38 o 
   4   7   1      659.23      645.67     28.65 o 
   5   7   1     3169.86     3407.39    120.84 o 
   6   7   1     1076.95     1101.18     25.55 o 
   7   7   1       95.57       98.60     25.11 o 
   8   7   1      791.33      758.42     67.03 o 
   9   7   1        4.68      -29.87     19.91 o 
  -8   8   1      660.90      525.71     33.65 o 
  -7   8   1      185.74      175.46     23.35 o 
  -6   8   1       56.01      102.73     17.39 o 
  -5   8   1       68.77       84.93     13.94 o 
  -4   8   1       24.40       16.29      6.34 o 
  -3   8   1     1213.15     1173.43     32.15 o 
  -2   8   1      257.86      313.39     17.09 o 
  -1   8   1      128.36      110.37      6.61 o 
   0   8   1      376.69      322.23      7.03 o 
   1   8   1       91.32       83.43      5.90 o 
   2   8   1     1007.09     1059.30     23.14 o 
   3   8   1       65.99       80.39      7.49 o 
   4   8   1       20.96       44.92     18.11 o 
   5   8   1      557.25      564.20     38.69 o 
   6   8   1      302.47      305.57     24.21 o 
   7   8   1      201.99      233.47     44.25 o 
   8   8   1        1.43       13.62     34.04 o 
  -8   9   1      195.26      203.42     27.38 o 
  -7   9   1      133.06      109.64     19.30 o 
  -6   9   1      666.89      755.11     67.38 o 
  -5   9   1       40.48       12.28      8.12 o 
  -4   9   1     1271.68     1254.78     41.31 o 
  -3   9   1       67.02       88.99      6.59 o 
  -2   9   1     2494.14     2479.70     65.17 o 
  -1   9   1     2184.14     2155.80     26.20 o 
   0   9   1      510.96      558.63     12.13 o 
   1   9   1     1691.19     1713.89     21.41 o 
   2   9   1      219.74      225.73      7.22 o 
   3   9   1      770.54      816.69     31.70 o 
   4   9   1       89.95       88.39      9.73 o 
   5   9   1      836.92      901.83     25.67 o 
   6   9   1      669.88      621.90     23.19 o 
   7   9   1      260.42      269.08     35.91 o 
   8   9   1      381.98      531.35     36.68 o 
  -7  10   1        0.99       52.50     49.62 o 
  -6  10   1      502.86      449.69     25.03 o 
  -5  10   1      853.43      835.46     39.22 o 
  -4  10   1        0.77       -0.30     11.54 o 
  -3  10   1      197.14      193.92     13.63 o 
  -2  10   1        0.42        3.88      6.63 o 
  -1  10   1      255.81      225.33      8.80 o 
   0  10   1       38.03       58.50      8.66 o 
   1  10   1      833.32      918.49     13.91 o 
   2  10   1     1376.46     1341.57     32.05 o 
   3  10   1      674.92      652.12     15.32 o 
   4  10   1      527.90      520.54     15.51 o 
   5  10   1       54.70       55.19     14.98 o 
   6  10   1        5.57        4.90      7.89 o 
   7  10   1      142.54      107.21     15.25 o 
  -7  11   1      135.11      107.56     36.90 o 
  -6  11   1      291.14      300.34     42.32 o 
  -5  11   1       44.34       50.84     16.09 o 
  -4  11   1     1280.15     1268.51     54.75 o 
  -3  11   1       97.50      113.67     12.27 o 
  -2  11   1      626.79      630.11     20.57 o 
  -1  11   1      142.29      175.58     10.61 o 
   0  11   1      111.43      124.30     16.23 o 
   1  11   1     1114.60     1126.89     15.46 o 
   2  11   1        3.22        8.15     11.21 o 
   3  11   1      946.67     1056.56     25.56 o 
   4  11   1      215.15      195.02     16.12 o 
   5  11   1      304.82      304.68     14.62 o 
   6  11   1      257.76      281.75     23.71 o 
   7  11   1       81.73      121.98     14.01 o 
  -6  12   1      106.33      192.18     26.85 o 
  -5  12   1       57.57      104.14     11.64 o 
  -4  12   1      195.33      188.15     11.77 o 
  -3  12   1      216.27      224.58     11.29 o 
  -2  12   1       63.40       88.65     10.32 o 
  -1  12   1      494.71      490.27     12.39 o 
   0  12   1      140.67      135.83      9.71 o 
   1  12   1        8.94        7.20      6.96 o 
   2  12   1      254.50      234.85     21.48 o 
   3  12   1       20.33       10.43     12.24 o 
   4  12   1      418.01      393.28     37.26 o 
   5  12   1      143.38      157.88     15.25 o 
   6  12   1        6.22       13.62     16.68 o 
  -5  13   1       13.55      -29.05     19.37 o 
  -4  13   1      296.98      297.98     53.48 o 
  -3  13   1      199.38      223.10     34.95 o 
  -2  13   1      179.76      182.34     10.51 o 
  -1  13   1       18.99       26.05      6.80 o 
   0  13   1      275.86      301.86     13.03 o 
   1  13   1      294.58      324.21     31.65 o 
   2  13   1        1.69       29.75     22.65 o 
   3  13   1      689.89      692.72     27.20 o 
   4  13   1      108.16      113.76     13.63 o 
   5  13   1      131.00      106.35     19.78 o 
  -4  14   1       27.21      -10.74     18.24 o 
  -3  14   1      150.74      129.76     43.76 o 
  -2  14   1        1.66      -18.02     25.10 o 
  -1  14   1       15.91       -5.92     28.17 o 
   0  14   1      217.45      186.59     24.64 o 
   1  14   1       15.64      -10.27     20.35 o 
   2  14   1       35.19       26.39     26.71 o 
   3  14   1        6.62       28.43     23.75 o 
   4  14   1        2.55       29.16     27.68 o 
  -2  15   1       78.20       -7.02     31.60 o 
  -1  15   1      139.85      115.58     37.62 o 
   0  15   1        5.55       -9.57     26.85 o 
   1  15   1       46.27      104.61     20.82 o 
   2  15   1        0.13       30.40     17.43 o 
 -10   0   2      768.15      820.04     52.77 o 
  -8   0   2     2375.50     2240.62    142.89 o 
  -7   0   2      752.69      702.18     51.11 o 
  -6   0   2     4566.05     4842.98    103.63 o 
  -5   0   2     4059.52     4311.67     92.16 o 
  -4   0   2    11057.78    12423.43    233.38 o 
  -3   0   2    39823.24    43737.65    783.96 o 
  -2   0   2       71.20       44.18     10.55 o 
  -1   0   2     8386.36     8708.75    156.56 o 
   0   0   2     3182.99     3065.07     45.91 o 
   1   0   2    27399.24    24445.12    642.58 o 
   2   0   2     3389.06     3181.18     61.72 o 
   3   0   2     5384.93     5611.74    261.73 o 
   4   0   2    23945.01    26148.23    476.16 o 
   5   0   2      648.80      663.35     46.55 o 
   6   0   2     4161.64     4255.73     93.12 o 
   7   0   2     1349.21     1441.40     42.97 o 
   8   0   2     1509.52     1441.68     54.03 o 
   9   0   2     1737.99     1770.79     75.20 o 
  10   0   2        4.89      -23.90     23.94 o 
 -10   1   2       47.99       28.69     43.26 o 
  -9   1   2        5.40      -34.74     23.16 o 
  -8   1   2       10.19        5.75     17.51 o 
  -7   1   2       13.03       46.63      9.09 o 
  -6   1   2       65.29       81.26     13.60 o 
  -5   1   2      118.38      137.95     12.83 o 
  -4   1   2        7.06       21.53      9.62 o 
  -2   1   2     2399.56     2638.79    113.90 o 
  -1   1   2     3961.75     4668.58    283.45 o 
   0   1   2     1332.18     1427.50     21.01 o 
   1   1   2     1836.54     1823.19     20.29 o 
   2   1   2      748.43      756.33     17.61 o 
   3   1   2      521.16      555.94     20.47 o 
   4   1   2      280.16      333.78     17.22 o 
   5   1   2        1.82        7.36     10.51 o 
   6   1   2       21.61       19.79      6.93 o 
   7   1   2        4.38        0.75     15.72 o 
   8   1   2        2.67        5.29     12.26 o 
   9   1   2       16.97       -2.73     14.97 o 
  10   1   2       57.64       66.03     26.13 o 
 -10   2   2      515.22      476.22     28.34 o 
  -9   2   2       34.84       35.51     58.11 o 
  -8   2   2     1722.16     1689.78     62.92 o 
  -7   2   2      409.88      374.59     20.25 o 
  -6   2   2     4819.90     4841.94    153.65 o 
  -5   2   2     7472.39     7848.31    155.94 o 
  -4   2   2     3929.96     4555.17     72.41 o 
  -3   2   2     8650.65     8738.52    116.26 o 
  -2   2   2        2.20       -0.20      3.59 o 
  -1   2   2    29162.39    27816.42    463.87 o 
   0   2   2     2312.07     2107.98     34.47 o 
   1   2   2     8770.28     9087.36    276.68 o 
   2   2   2    15717.71    16903.43    727.16 o 
   3   2   2     2283.27     2298.13     94.18 o 
   4   2   2     8404.30     8319.62    247.83 o 
   5   2   2      589.43      700.13     17.72 o 
   6   2   2     6011.32     5843.16    147.42 o 
   7   2   2     2297.66     2243.74     82.65 o 
   8   2   2      609.92      542.53     37.14 o 
   9   2   2     1347.44     1250.91    106.49 o 
  10   2   2       32.13      -14.37     19.04 o 
 -10   3   2        2.25      -11.28     17.15 o 
  -9   3   2       67.44      160.38     31.23 o 
  -8   3   2      227.36      264.91     17.10 o 
  -7   3   2       24.62       34.83     31.09 o 
  -6   3   2       59.79       94.48     19.95 o 
  -5   3   2        5.36       -7.71      8.08 o 
  -4   3   2     1766.32     1974.60     40.25 o 
  -3   3   2     1278.66     1459.96     39.46 o 
  -2   3   2      498.81      510.44      9.42 o 
  -1   3   2     2214.07     2108.17     26.49 o 
   0   3   2      674.82      599.83     13.48 o 
   1   3   2     5854.17     5701.89    100.60 o 
   2   3   2     1530.91     1591.68     36.71 o 
   3   3   2       45.49       43.79      4.11 o 
   4   3   2      226.48      258.73     10.61 o 
   5   3   2       33.05       62.73     14.22 o 
   6   3   2        0.91        3.97      4.57 o 
   7   3   2        1.64       26.69     11.24 o 
   8   3   2      405.63      362.11     25.34 o 
   9   3   2       18.99       29.97     10.94 o 
  10   3   2       47.42       42.79     20.04 o 
 -10   4   2      378.95      366.61     27.86 o 
  -9   4   2       21.18       -4.79     29.60 o 
  -8   4   2     1681.03     1484.62    139.95 o 
  -7   4   2      598.07      581.24     18.85 o 
  -6   4   2     2576.71     2621.66     45.91 o 
  -5   4   2     2694.03     2536.08     88.23 o 
  -3   4   2     6080.60     6163.37    126.77 o 
  -2   4   2      985.68     1051.31     16.16 o 
  -1   4   2    12756.48    12395.88    184.94 o 
   0   4   2    11231.20    10786.61    107.93 o 
   1   4   2     8556.90     8536.15     98.12 o 
   2   4   2     9239.50     9302.79    152.17 o 
   4   4   2     5074.08     5103.90    182.69 o 
   5   4   2      475.93      553.71     27.04 o 
   6   4   2     3674.89     3514.17     83.42 o 
   7   4   2     1763.67     1556.84     70.89 o 
   8   4   2      569.73      520.76     37.16 o 
   9   4   2     1268.03     1108.49    100.11 o 
  10   4   2       15.77      -31.27     30.12 o 
  -9   5   2       73.55      122.16     20.57 o 
  -8   5   2       60.73       88.66     18.96 o 
  -7   5   2      684.61      737.63     27.28 o 
  -6   5   2      837.75      852.90     34.99 o 
  -5   5   2       34.16       47.95      6.65 o 
  -4   5   2     1006.52     1106.20     60.80 o 
  -3   5   2     1059.49     1004.20     25.42 o 
  -2   5   2      456.17      362.52     25.62 o 
  -1   5   2       63.69       52.06      2.85 o 
   0   5   2        6.83        1.75      3.73 o 
   1   5   2      338.93      332.73     10.39 o 
   2   5   2      529.91      470.11      9.51 o 
   3   5   2     1216.96     1310.10     29.14 o 
   4   5   2      125.44      213.99      8.68 o 
   5   5   2      125.98      168.79      9.26 o 
   6   5   2      307.32      318.63     12.19 o 
   7   5   2      343.77      384.07     20.76 o 
   8   5   2        8.03       -8.03     13.90 o 
   9   5   2       30.82       62.18     40.99 o 
  -9   6   2        2.18      -28.18     18.79 o 
  -8   6   2     1616.64     1487.56    122.03 o 
  -7   6   2      196.60      223.18     12.60 o 
  -6   6   2      958.56      923.96     38.34 o 
  -5   6   2     1147.69     1157.75     44.51 o 
  -4   6   2      658.56      638.76     25.57 o 
  -3   6   2     5423.27     5103.89     87.81 o 
  -2   6   2      584.61      559.39      9.20 o 
  -1   6   2    11376.83    10724.80    111.59 o 
   0   6   2      813.07      646.04     10.98 o 
   1   6   2     2330.81     2090.08     28.81 o 
   2   6   2     9275.53     9093.53    138.88 o 
   3   6   2       77.74       95.08      5.04 o 
   4   6   2     5674.71     6026.87    244.50 o 
   5   6   2      238.60      243.10     16.19 o 
   6   6   2     1556.44     1725.70     86.16 o 
   7   6   2      854.68      839.96     42.93 o 
   8   6   2      821.09      765.54     52.27 o 
   9   6   2      959.21      951.27     47.20 o 
  -9   7   2       65.64      141.43     55.57 o 
  -8   7   2      275.96      233.33     18.25 o 
  -7   7   2        1.62        0.37     15.15 o 
  -6   7   2        9.37       26.32     13.46 o 
  -5   7   2     2715.18     2720.56    104.86 o 
  -4   7   2      189.56      187.48     15.57 o 
  -3   7   2       88.45       80.65     11.01 o 
  -2   7   2      778.82      803.81     19.66 o 
  -1   7   2      307.74      271.32     12.65 o 
   0   7   2       11.03        6.39      5.38 o 
   1   7   2      264.41      220.73     11.46 o 
   2   7   2     2404.77     2359.46     30.60 o 
   3   7   2      942.36      968.20     35.53 o 
   4   7   2       16.57        6.50      4.91 o 
   5   7   2     1605.99     1659.75     59.16 o 
   6   7   2        2.91      -11.00      7.34 o 
   7   7   2       43.64       22.43     18.28 o 
   8   7   2       28.75       25.99     18.38 o 
   9   7   2       19.73       29.18     33.01 o 
  -8   8   2      689.96      556.23     93.30 o 
  -7   8   2        1.88        0.79     11.84 o 
  -6   8   2     1097.19     1044.93     48.43 o 
  -5   8   2     1406.14     1420.58     52.91 o 
  -4   8   2      446.63      408.54     15.05 o 
  -3   8   2     5206.78     4996.23     86.93 o 
  -2   8   2       68.17       70.29      6.58 o 
  -1   8   2     2105.26     1956.41     24.29 o 
   0   8   2     1211.30     1172.97     17.32 o 
   1   8   2     2158.43     2102.66     34.26 o 
   2   8   2     2452.18     2326.61     47.97 o 
   3   8   2     1060.88     1105.17     28.55 o 
   4   8   2     4386.07     4530.08    150.18 o 
   5   8   2       86.25       68.04      6.79 o 
   6   8   2     1764.91     1819.20     88.27 o 
   7   8   2      394.23      405.58     22.99 o 
   8   8   2      334.95      420.41     25.76 o 
  -8   9   2       72.99      101.02     23.83 o 
  -7   9   2      206.30      211.11     26.43 o 
  -6   9   2       21.13       15.13     12.95 o 
  -5   9   2      242.15      236.20     14.03 o 
  -4   9   2        0.87       -6.04      7.62 o 
  -3   9   2      512.39      505.76     11.19 o 
  -2   9   2        2.22       20.74     10.95 o 
  -1   9   2        0.02        9.43      6.71 o 
   0   9   2     1711.28     1824.12     30.50 o 
   1   9   2      546.97      648.76     11.97 o 
   2   9   2      260.05      274.50      7.84 o 
   3   9   2      218.11      220.43      7.04 o 
   4   9   2      217.72      164.36      8.34 o 
   5   9   2       19.34       43.15     20.45 o 
   6   9   2       97.46      128.31     12.20 o 
   7   9   2      141.89      197.70     35.04 o 
   8   9   2       68.57       57.86     20.35 o 
  -7  10   2      104.43      141.81     46.26 o 
  -6  10   2      367.67      303.87     14.50 o 
  -5  10   2      500.67      492.47     23.51 o 
  -4  10   2      470.26      479.48     16.66 o 
  -3  10   2     1233.98     1309.55     27.31 o 
  -2  10   2       31.31       40.77      5.17 o 
  -1  10   2      722.46      777.40     16.06 o 
   0  10   2     1013.49     1087.56     16.85 o 
   1  10   2      818.80      844.20     12.23 o 
   2  10   2      768.31      812.43     14.43 o 
   3  10   2      397.61      409.96      9.53 o 
   4  10   2     1715.47     1659.32     44.58 o 
   5  10   2       32.65       34.25      6.77 o 
   6  10   2      963.90      971.88     82.05 o 
   7  10   2       27.39       38.64     21.13 o 
  -7  11   2      110.81      171.14     20.55 o 
  -6  11   2        5.82      -13.27      8.85 o 
  -5  11   2        8.49        9.23     19.38 o 
  -4  11   2        8.54       23.49     27.95 o 
  -3  11   2       73.68       98.14     16.13 o 
  -2  11   2      240.14      232.48      7.92 o 
  -1  11   2      103.79      126.33     10.90 o 
   0  11   2       45.57       61.44      5.56 o 
   1  11   2      856.32      876.56     13.02 o 
   2  11   2      122.43      136.29     11.24 o 
   3  11   2        5.07       11.84      5.23 o 
   4  11   2      194.12      189.96     14.95 o 
   5  11   2       34.45       47.89      8.73 o 
   6  11   2       24.53       -8.41     26.46 o 
   7  11   2       12.11       15.68     27.97 o 
  -6  12   2      118.81      203.55     36.26 o 
  -5  12   2      140.42      212.40     17.25 o 
  -4  12   2       12.98        2.67     17.86 o 
  -3  12   2        9.65       32.53     15.70 o 
  -2  12   2       16.05        2.78      7.90 o 
  -1  12   2      703.91      737.41     15.04 o 
   0  12   2      279.82      311.26     10.17 o 
   1  12   2       74.70       97.37     13.29 o 
   2  12   2     1068.82     1073.77     32.20 o 
   3  12   2       21.71       16.29     11.61 o 
   4  12   2      221.23      240.03     15.94 o 
   5  12   2       45.24       38.77     14.98 o 
   6  12   2      142.40      177.81     16.48 o 
  -5  13   2      122.36      152.79     22.41 o 
  -4  13   2      116.13      121.47     16.02 o 
  -3  13   2        0.28       28.50     18.41 o 
  -2  13   2       86.24       93.70     12.36 o 
  -1  13   2       47.18       62.33     10.94 o 
   0  13   2      219.48      233.87     22.07 o 
   1  13   2      106.95      138.49     11.37 o 
   2  13   2       28.57       11.45      9.89 o 
   3  13   2      349.50      354.40     50.69 o 
   4  13   2       14.62       14.59     30.39 o 
   5  13   2       32.22       45.56     14.53 o 
  -4  14   2       16.87       16.20     14.46 o 
  -3  14   2      101.91      125.03     42.45 o 
  -2  14   2       13.96      -26.67     24.61 o 
  -1  14   2       20.51        5.39     49.29 o 
   0  14   2      227.77      261.47     34.14 o 
   1  14   2       91.68       65.56     15.85 o 
   2  14   2      197.85      203.69     18.55 o 
   3  14   2        0.09      -14.91     20.95 o 
   4  14   2      110.70      179.20     68.40 o 
  -1  15   2       11.85       11.93     16.50 o 
   0  15   2       46.22       57.31     29.00 o 
   1  15   2       13.64      -27.77     19.19 o 
 -10   1   3       60.16       24.02     42.95 o 
  -9   1   3     1259.59     1152.87     42.76 o 
  -8   1   3      177.23      144.77     35.39 o 
  -7   1   3     3650.01     3498.98    166.47 o 
  -6   1   3       68.67       71.04     16.47 o 
  -5   1   3     8024.37     8453.56    176.50 o 
  -4   1   3    12371.55    13585.91    179.03 o 
  -3   1   3     1921.09     1984.68     44.15 o 
  -2   1   3    17486.65    18034.50    667.21 o 
  -1   1   3      227.47      249.26     12.20 o 
   0   1   3    19210.98    16639.57    171.79 o 
   1   1   3     1939.55     1575.38     18.80 o 
   2   1   3    24033.26    23438.79    414.14 o 
   3   1   3    20506.75    20700.48    296.02 o 
   4   1   3     2136.10     2093.44     57.49 o 
   5   1   3     9892.97    10505.59    144.74 o 
   6   1   3       20.27       27.06      9.10 o 
   7   1   3     3954.31     3995.66     73.40 o 
   8   1   3      949.18      967.60     24.94 o 
   9   1   3     1429.23     1341.91     76.46 o 
  10   1   3      768.82      716.42     76.62 o 
 -10   2   3        1.87       -8.86     20.91 o 
  -9   2   3      111.60       86.26     20.08 o 
  -8   2   3        4.19       17.03     22.93 o 
  -7   2   3        6.81       22.22     27.51 o 
  -6   2   3        5.30       40.12      8.59 o 
  -5   2   3       11.85       18.12      6.62 o 
  -4   2   3      988.22     1238.97     23.69 o 
  -3   2   3      917.61      839.04     34.28 o 
  -2   2   3     2174.02     2207.26     83.30 o 
  -1   2   3     2103.95     2323.16    114.05 o 
   0   2   3     1572.47     1675.64     21.74 o 
   1   2   3     1537.48     1494.64     26.35 o 
   2   2   3      326.20      365.05     15.55 o 
   3   2   3      204.09      189.68     12.52 o 
   4   2   3      294.85      319.16     10.48 o 
   5   2   3      240.76      284.09     12.52 o 
   6   2   3      327.62      385.62     14.74 o 
   7   2   3       68.94       88.93     23.79 o 
   8   2   3       32.49        2.37     14.21 o 
   9   2   3        2.14      -17.69     19.15 o 
  10   2   3       74.52       86.31     37.98 o 
 -10   3   3      446.25      407.89     28.38 o 
  -9   3   3      662.42      674.35     33.26 o 
  -8   3   3       19.41       36.67     36.63 o 
  -7   3   3     4188.65     4271.59    127.69 o 
  -6   3   3      747.00      676.64     25.81 o 
  -5   3   3     4204.91     4562.75     67.93 o 
  -4   3   3     1071.05     1084.64     44.04 o 
  -3   3   3     9373.91     9663.90    234.03 o 
  -2   3   3    24986.45    25878.66    663.19 o 
  -1   3   3     1188.07     1099.39     30.21 o 
   0   3   3    28994.17    26941.04    438.53 o 
   1   3   3     7577.50     7897.12    312.77 o 
   2   3   3     7543.09     7340.78    235.69 o 
   3   3   3     3540.03     3589.59    121.10 o 
   4   3   3     5303.20     5417.76    151.22 o 
   5   3   3     8862.46     8822.07    215.06 o 
   6   3   3       23.04       30.03      8.59 o 
   7   3   3     4473.70     4449.20    205.29 o 
   8   3   3      390.57      366.84     34.78 o 
   9   3   3     1099.92     1009.75     34.44 o 
  10   3   3      338.99      328.78     54.83 o 
 -10   4   3       56.69       17.94     26.82 o 
  -9   4   3       75.91      114.74     29.12 o 
  -8   4   3        0.10        4.59     11.83 o 
  -7   4   3      129.66      123.23     15.94 o 
  -6   4   3       47.04       85.37      9.42 o 
  -5   4   3       45.07       36.31      8.24 o 
  -4   4   3      144.12      137.22      7.99 o 
  -3   4   3       98.89      106.07     10.13 o 
  -2   4   3      318.69      321.93      7.87 o 
  -1   4   3      749.02      700.57     12.30 o 
   0   4   3       39.28       19.77      4.35 o 
   2   4   3       22.71       22.35      2.59 o 
   3   4   3      609.43      832.45     32.54 o 
   4   4   3      190.67      267.14     17.26 o 
   5   4   3        0.78       -0.55     15.62 o 
   6   4   3      318.49      368.24     15.34 o 
   7   4   3        3.61        8.74     11.61 o 
   8   4   3       41.94       39.84     14.44 o 
   9   4   3        2.82      -20.59     13.73 o 
  10   4   3        9.21      -20.38     15.23 o 
  -9   5   3      608.18      658.32     37.97 o 
  -8   5   3       86.58       51.43     18.88 o 
  -7   5   3     1169.24     1167.28     61.87 o 
  -6   5   3      342.95      295.72     18.72 o 
  -5   5   3     5039.59     5125.34    217.85 o 
  -4   5   3     2501.73     2480.50     58.79 o 
  -3   5   3     5681.92     5543.81    129.42 o 
  -2   5   3     8082.41     7862.50    171.09 o 
   0   5   3    18477.25    17649.94    204.73 o 
   1   5   3      742.76      668.54     11.54 o 
   2   5   3     7245.12     7635.35    133.94 o 
   3   5   3     4725.62     4811.79    117.40 o 
   4   5   3     2456.07     2518.89     58.77 o 
   5   5   3     4573.48     4830.31    102.40 o 
   6   5   3      113.76      116.35     11.00 o 
   7   5   3     3547.27     3428.33     70.75 o 
   8   5   3       27.81       16.19     15.07 o 
   9   5   3      441.73      494.84     87.48 o 
  -9   6   3      131.55      151.45     40.11 o 
  -8   6   3       27.91       10.15     24.86 o 
  -7   6   3       93.77      115.03     11.81 o 
  -6   6   3      238.00      204.69     20.44 o 
  -5   6   3       22.30       19.90      7.53 o 
  -4   6   3       72.06       70.16      7.41 o 
  -3   6   3      523.82      462.87     19.99 o 
  -2   6   3      735.76      663.61     14.58 o 
  -1   6   3       37.41       59.22      8.68 o 
   0   6   3      874.01      830.26     11.54 o 
   1   6   3     1089.98     1089.39     16.41 o 
   2   6   3     1092.02     1132.39     24.80 o 
   3   6   3       88.67      102.43      7.92 o 
   4   6   3     1575.77     1715.15     60.67 o 
   5   6   3        3.31        5.30     11.36 o 
   6   6   3       31.48        9.63     10.03 o 
   7   6   3      125.07      127.04     22.41 o 
   8   6   3       65.61       87.83     60.29 o 
   9   6   3      157.66      234.69     50.64 o 
  -9   7   3      253.53      352.69     71.23 o 
  -8   7   3       38.26       25.13     11.96 o 
  -7   7   3     1099.10     1085.83     79.85 o 
  -6   7   3       60.74       62.19     15.67 o 
  -5   7   3     1345.94     1389.42     70.59 o 
  -4   7   3     3395.28     3206.73    123.13 o 
  -3   7   3     1091.32      990.69     28.05 o 
  -2   7   3     4072.44     3865.55     61.08 o 
  -1   7   3      180.07      203.36      5.21 o 
   0   7   3     5436.84     5237.35     54.39 o 
   1   7   3     1269.68     1243.23     18.37 o 
   2   7   3     6215.12     6498.05    112.73 o 
   3   7   3     2617.66     2765.29     50.52 o 
   4   7   3      452.98      448.63     18.10 o 
   5   7   3     4005.81     4298.65    178.41 o 
   6   7   3      203.48      155.27     10.83 o 
   7   7   3      997.93     1053.83     91.00 o 
   8   7   3       88.49       49.11     15.90 o 
   9   7   3      272.35      264.71     34.09 o 
  -8   8   3      104.39       99.38     17.00 o 
  -7   8   3      255.41      275.96     16.62 o 
  -6   8   3       59.84       75.13     19.95 o 
  -5   8   3       11.01        3.27     13.14 o 
  -4   8   3      100.72      107.23      7.50 o 
  -3   8   3       75.12       93.95      8.74 o 
  -2   8   3      178.27      168.07     10.97 o 
  -1   8   3      386.02      454.02     16.34 o 
   0   8   3      274.75      332.03      8.13 o 
   1   8   3     1298.21     1182.45     21.17 o 
   2   8   3      219.20      231.81      6.67 o 
   3   8   3      338.52      301.58     15.67 o 
   4   8   3      128.01      139.95      6.56 o 
   5   8   3       67.85       64.99      9.46 o 
   6   8   3      387.98      441.99     46.30 o 
   7   8   3       67.66       24.00     11.35 o 
   8   8   3        3.38      -12.51     31.51 o 
  -8   9   3        7.98      -13.89     37.95 o 
  -7   9   3      643.41      622.03     33.56 o 
  -6   9   3      240.03      203.53     21.47 o 
  -5   9   3      914.12      912.47     20.08 o 
  -4   9   3      598.08      621.04     11.77 o 
  -3   9   3        3.90       -3.91      6.23 o 
  -2   9   3     3660.90     3682.56     54.45 o 
  -1   9   3        9.80       18.25      9.55 o 
   0   9   3     3396.22     3457.06     41.95 o 
   1   9   3       73.22       79.68      9.01 o 
   2   9   3     1649.38     1617.96     42.38 o 
   3   9   3     3469.33     3411.33     83.33 o 
   4   9   3     1130.65     1133.00     36.31 o 
   5   9   3      850.72      898.20     31.56 o 
   6   9   3        0.77       -7.13      9.82 o 
   7   9   3      647.46      638.40     22.23 o 
   8   9   3       81.78       83.87     30.56 o 
  -7  10   3       17.62       92.78     23.45 o 
  -6  10   3      140.39      121.75     12.70 o 
  -5  10   3      113.06      107.50     19.24 o 
  -4  10   3      241.18      242.48     17.93 o 
  -3  10   3       80.68       89.84     11.60 o 
  -2  10   3      358.66      334.19      9.20 o 
  -1  10   3      761.97      730.76     19.96 o 
   0  10   3       83.98      121.59      8.81 o 
   1  10   3      171.02      165.49      8.31 o 
   2  10   3        0.32       -2.24      5.75 o 
   3  10   3      316.30      317.25     11.68 o 
   4  10   3      168.63      161.99     13.91 o 
   5  10   3       30.56       18.14     13.44 o 
   6  10   3      110.02       99.20     16.12 o 
   7  10   3      163.70      122.47     16.99 o 
  -7  11   3      198.59      235.79     21.15 o 
  -6  11   3       45.43       98.34     18.34 o 
  -5  11   3      353.15      361.12     33.16 o 
  -4  11   3      746.16      805.23     22.10 o 
  -3  11   3      155.87      146.38     13.97 o 
  -2  11   3     1020.87     1082.30     26.31 o 
  -1  11   3       46.34       49.79      7.64 o 
   0  11   3     1514.02     1561.99     37.00 o 
   1  11   3      445.97      430.29     18.73 o 
   2  11   3     2251.49     2241.50     42.95 o 
   3  11   3      105.26      126.93     11.80 o 
   4  11   3      296.65      307.91     14.87 o 
   5  11   3      726.69      764.45     29.55 o 
   6  11   3        4.74       33.05     36.88 o 
   7  11   3      480.20      370.54     33.87 o 
  -6  12   3        6.07        4.35     21.77 o 
  -5  12   3        1.01      -13.58     30.93 o 
  -4  12   3      217.52      202.29     11.91 o 
  -3  12   3        3.14        6.71      7.72 o 
  -2  12   3      130.11      159.58     13.21 o 
  -1  12   3      137.47      141.28     17.96 o 
   0  12   3      113.03      133.02     15.30 o 
   1  12   3       70.45       54.49     12.92 o 
   2  12   3      216.07      210.07      9.63 o 
   3  12   3        9.00       24.74      7.63 o 
   4  12   3       22.32       38.25     16.21 o 
   5  12   3        1.83       44.26     12.96 o 
   6  12   3       43.46       25.00     35.58 o 
  -5  13   3       12.88        7.96     34.22 o 
  -4  13   3      201.87      179.76     17.93 o 
  -3  13   3      188.49      185.42     15.38 o 
  -2  13   3      444.28      515.81     25.28 o 
  -1  13   3        0.05       20.18      9.46 o 
   0  13   3      776.69      858.40     32.50 o 
   1  13   3      131.81      161.20     27.27 o 
   2  13   3      265.87      292.80     13.24 o 
   3  13   3       45.65       36.92     19.74 o 
   4  13   3      368.65      333.52     27.73 o 
   5  13   3      190.32      226.49     33.45 o 
  -3  14   3       16.30       18.14     18.90 o 
  -2  14   3       96.46      153.07     16.16 o 
  -1  14   3        1.22       -3.03     11.87 o 
   0  14   3        1.93       10.07     12.33 o 
   1  14   3       30.15        6.96     12.93 o 
   2  14   3       12.84       19.15     25.75 o 
   3  14   3       34.94        0.59     24.79 o 
  -1  15   3       42.39      -25.55     17.03 o 
   0  15   3       86.27      116.49     40.64 o 
   1  15   3        4.41       -6.63     17.01 o 
 -10   0   4      154.25      148.92     26.12 o 
  -9   0   4     1714.96     1822.27     79.31 o 
  -8   0   4     1343.95     1144.41    164.52 o 
  -7   0   4     1866.92     1856.35    152.15 o 
  -6   0   4     7456.74     7696.49    305.47 o 
  -5   0   4        3.46      -12.78     18.17 o 
  -4   0   4     9964.94    11124.83    209.70 o 
  -3   0   4     1560.53     1326.37     60.47 o 
  -2   0   4    27425.29    31058.99    885.38 o 
  -1   0   4     3787.64     3659.79     69.00 o 
   0   0   4    10962.90    11457.14    192.85 o 
   1   0   4    43532.25    42862.20    641.54 o 
   2   0   4     2810.85     3294.74    138.30 o 
   3   0   4    15305.08    14818.62    270.47 o 
   4   0   4      603.77      648.70     30.64 o 
   5   0   4     2523.87     2495.54     59.03 o 
   6   0   4     7035.43     7902.52    159.60 o 
   7   0   4     1625.16     1668.12     48.34 o 
   8   0   4     3186.91     3247.87    250.43 o 
   9   0   4       43.66       42.02     17.60 o 
  10   0   4      553.00      593.71     44.29 o 
 -10   1   4       28.96       40.71     76.69 o 
  -9   1   4       10.73      -20.11     27.61 o 
  -8   1   4      110.01       99.04     13.79 o 
  -7   1   4      203.20      221.15     21.57 o 
  -6   1   4      741.95      775.81     21.15 o 
  -5   1   4       86.85       81.69      8.44 o 
  -3   1   4       34.21       19.16      9.22 o 
  -2   1   4     2359.89     2476.75     78.34 o 
  -1   1   4      152.48      139.82      4.33 o 
   1   1   4      566.56      477.17     11.90 o 
   2   1   4      166.38      221.76      5.46 o 
   3   1   4       58.13       55.22      6.67 o 
   4   1   4      374.21      435.21     24.56 o 
   5   1   4       19.18       14.01      5.21 o 
   6   1   4       74.40       57.49     24.05 o 
   7   1   4       92.15      116.48     10.61 o 
   8   1   4        4.45        1.91      8.46 o 
   9   1   4        9.92        9.08     17.06 o 
  10   1   4       27.59       13.59     16.66 o 
 -10   2   4      176.91      183.59     22.47 o 
  -9   2   4     1207.36     1078.51     41.06 o 
  -8   2   4     1211.14     1030.08     31.63 o 
  -7   2   4     1099.62     1072.48     63.03 o 
  -6   2   4     6132.20     6195.16    187.40 o 
  -5   2   4      168.70      200.41     12.89 o 
  -4   2   4    15814.03    16888.28    307.57 o 
  -3   2   4      947.15      953.41     47.23 o 
  -2   2   4     8746.79     9776.75    486.68 o 
  -1   2   4    18684.85    19313.43    849.34 o 
   0   2   4     7128.22     7188.96    106.92 o 
   1   2   4    20210.52    19767.25    267.46 o 
   2   2   4      375.13      379.54     16.44 o 
   3   2   4    13031.23    12818.22    239.64 o 
   4   2   4     7384.73     7767.73    179.71 o 
   5   2   4     5592.92     5443.50    166.34 o 
   6   2   4     4162.57     4403.08     78.40 o 
   7   2   4      248.15      226.21     19.28 o 
   8   2   4     2765.10     2831.70    122.85 o 
   9   2   4        0.37       18.13     11.09 o 
  10   2   4      686.53      621.51     33.20 o 
 -10   3   4        0.47      -31.81     24.04 o 
  -9   3   4        5.75       22.24     17.09 o 
  -8   3   4        5.73       27.02     14.55 o 
  -7   3   4        4.78       22.07     11.78 o 
  -6   3   4        9.10       11.57     11.29 o 
  -5   3   4      222.30      230.23     10.97 o 
  -4   3   4      551.66      621.02     24.88 o 
  -3   3   4      678.24      573.84     23.01 o 
  -2   3   4     3081.40     3096.38    181.20 o 
  -1   3   4       12.63       20.83      2.53 o 
   0   3   4     1075.36     1038.10     16.94 o 
   1   3   4        1.73        2.10      2.99 o 
   2   3   4       20.05       32.28      3.82 o 
   3   3   4        0.04       -4.36      2.93 o 
   4   3   4     1104.92     1145.05     43.33 o 
   5   3   4      192.60      213.57     21.58 o 
   6   3   4        0.97       -7.31      8.04 o 
   7   3   4        1.05      -14.22     10.75 o 
   8   3   4      229.00      264.53     42.13 o 
   9   3   4      135.94      138.77     30.10 o 
  10   3   4       23.77       46.88     15.83 o 
  -9   4   4      309.23      355.36     45.32 o 
  -8   4   4     1707.40     1602.39     66.80 o 
  -7   4   4      774.96      758.06     57.37 o 
  -6   4   4     4250.46     4519.99    101.92 o 
  -5   4   4      535.15      466.14     14.56 o 
  -4   4   4    10572.17    10687.58    287.49 o 
  -3   4   4     3086.14     3294.88    154.10 o 
  -2   4   4     8568.33     7843.65    250.38 o 
  -1   4   4    15739.85    14806.23    413.63 o 
   0   4   4     1383.39     1528.11     35.26 o 
   1   4   4    11598.94    10735.24    344.36 o 
   2   4   4      142.62      141.04      6.55 o 
   3   4   4    12437.32    12978.21    324.32 o 
   4   4   4     3031.35     3207.06    113.60 o 
   5   4   4     3888.59     3888.77    107.04 o 
   6   4   4     4568.08     4571.18     84.92 o 
   7   4   4      278.32      296.35     20.10 o 
   8   4   4     1596.11     1508.92     81.87 o 
   9   4   4      157.37      112.60     21.18 o 
  -9   5   4        0.24        7.28     31.10 o 
  -8   5   4      295.04      264.39     29.14 o 
  -7   5   4       47.74       72.74     11.95 o 
  -6   5   4        1.32        4.53      6.88 o 
  -5   5   4      300.18      264.46     22.61 o 
  -4   5   4      133.68       90.92     10.82 o 
  -3   5   4     1970.91     2081.05     52.31 o 
  -2   5   4      554.18      594.00     12.34 o 
  -1   5   4      492.62      528.67      7.32 o 
   0   5   4     1931.14     2110.85     26.84 o 
   1   5   4      103.99       99.50      6.31 o 
   2   5   4     2285.74     2535.56     91.64 o 
   3   5   4        6.27        9.60      6.51 o 
   4   5   4       95.44       86.01      7.06 o 
   5   5   4        2.00       -6.64      7.62 o 
   6   5   4       45.94       29.65     15.95 o 
   7   5   4      172.72      184.95     10.01 o 
   8   5   4       37.31        1.66     18.24 o 
   9   5   4       37.18       16.73     13.55 o 
  -9   6   4      645.56      629.76     59.32 o 
  -8   6   4      740.28      696.43     68.17 o 
  -7   6   4      239.21      206.46     20.30 o 
  -6   6   4     3463.61     3305.53     83.29 o 
  -5   6   4        7.52       16.86      6.69 o 
  -4   6   4     5261.69     4864.36    166.59 o 
  -3   6   4     1161.31     1111.41     26.10 o 
  -2   6   4    10005.74     9503.57    117.44 o 
  -1   6   4     6097.19     5727.71     58.33 o 
   0   6   4      992.32      973.03     16.45 o 
   1   6   4    11140.21    11626.56    129.36 o 
   2   6   4      219.86      290.38     16.08 o 
   3   6   4     7425.21     7236.77    241.66 o 
   4   6   4      281.92      282.46     16.60 o 
   5   6   4     3038.92     3051.05     84.09 o 
   6   6   4     1478.18     1444.73     28.54 o 
   7   6   4       56.06       59.20     26.13 o 
   8   6   4     1785.28     1684.06    150.60 o 
   9   6   4       35.17       16.33     39.44 o 
  -9   7   4       56.16       71.64     81.75 o 
  -8   7   4      144.20      176.01     16.45 o 
  -7   7   4       25.30        9.31     15.26 o 
  -6   7   4      350.39      380.59     22.38 o 
  -5   7   4      156.87      156.40      9.16 o 
  -4   7   4      132.86      152.50     12.96 o 
  -3   7   4      144.83      165.57      7.36 o 
  -2   7   4       18.98       38.16      6.30 o 
  -1   7   4     2548.73     2498.06     44.50 o 
   0   7   4       73.29       77.31      8.81 o 
   1   7   4      148.41      134.65      9.12 o 
   2   7   4     1698.18     1792.27     45.90 o 
   3   7   4       79.62       84.34      9.11 o 
   4   7   4      158.11      184.70      8.64 o 
   5   7   4       80.70       91.90      6.93 o 
   6   7   4        0.99        5.83      9.05 o 
   7   7   4      139.28      136.39     17.48 o 
   8   7   4        8.17       18.03     11.60 o 
   9   7   4        9.39      -21.53     19.86 o 
  -8   8   4      351.57      320.01     26.71 o 
  -7   8   4      329.27      265.91     29.54 o 
  -6   8   4     1192.62     1219.46     63.22 o 
  -5   8   4      198.27      220.39     10.62 o 
  -4   8   4     4463.47     4439.41    155.08 o 
  -3   8   4      504.59      501.81     17.63 o 
  -2   8   4     2451.60     2316.99     34.43 o 
  -1   8   4     1504.76     1522.97     25.17 o 
   0   8   4     2059.46     2029.49     29.02 o 
   1   8   4     5322.04     5150.38     73.65 o 
   2   8   4        1.09        0.38      5.21 o 
   3   8   4     4942.36     5017.16    138.05 o 
   4   8   4      194.00      203.14     12.17 o 
   5   8   4      801.17      792.56     17.52 o 
   6   8   4      547.31      514.00     23.51 o 
   7   8   4      117.32      126.83     14.34 o 
   8   8   4      480.73      389.45     65.79 o 
  -8   9   4       47.93       57.12     24.22 o 
  -7   9   4       32.88       -6.66     19.87 o 
  -6   9   4       66.23       40.84     13.19 o 
  -5   9   4      116.43      100.31     22.75 o 
  -4   9   4      270.37      260.71     11.25 o 
  -3   9   4      129.91      134.69      7.45 o 
  -2   9   4      610.91      587.93     17.89 o 
  -1   9   4      219.67      209.14     13.12 o 
   0   9   4      687.92      674.53     19.16 o 
   1   9   4      593.92      605.36      9.27 o 
   2   9   4       22.06       35.47      7.28 o 
   3   9   4      145.79      169.40     10.42 o 
   4   9   4      208.82      231.18     17.15 o 
   5   9   4      620.52      604.74     34.04 o 
   6   9   4        4.71        3.73     17.00 o 
   7   9   4       71.88       45.99     25.86 o 
   8   9   4        0.57       32.52     20.96 o 
  -7  10   4      100.45       94.81     39.03 o 
  -6  10   4      758.76      820.90     52.32 o 
  -5  10   4        1.21       -4.83      8.94 o 
  -4  10   4      610.23      574.22     27.06 o 
  -3  10   4      818.31      838.14     15.57 o 
  -2  10   4     1160.15     1121.42     21.31 o 
  -1  10   4      712.40      698.99     14.11 o 
   0  10   4      948.28      965.98     19.13 o 
   1  10   4     2109.95     2133.26     33.16 o 
   2  10   4       87.79       97.69      6.83 o 
   3  10   4      612.16      640.09     20.87 o 
   4  10   4      365.03      356.44     16.04 o 
   5  10   4      469.51      483.61     26.35 o 
   6  10   4      161.87      115.03     24.67 o 
   7  10   4      157.32      170.47     17.53 o 
  -7  11   4        5.11        2.97     16.27 o 
  -6  11   4       53.09       84.51     60.65 o 
  -5  11   4      137.10      115.76     16.96 o 
  -4  11   4       34.05       45.13     10.84 o 
  -3  11   4      500.33      501.55     13.17 o 
  -2  11   4       51.04       52.55      8.17 o 
  -1  11   4       16.68        8.71      5.72 o 
   0  11   4      627.00      671.90     12.03 o 
   1  11   4        2.81       -0.69      6.44 o 
   2  11   4      272.12      264.90     15.48 o 
   3  11   4        0.25        4.58      6.38 o 
   4  11   4       18.77       45.41     15.78 o 
   5  11   4      294.72      277.68     29.64 o 
   6  11   4       62.60       63.08     26.58 o 
  -6  12   4      296.06      311.84     37.73 o 
  -5  12   4        6.20        3.17     16.54 o 
  -4  12   4      254.11      234.55     16.06 o 
  -3  12   4       32.39       25.78     17.72 o 
  -2  12   4      232.67      249.86     22.31 o 
  -1  12   4     1725.02     1785.15     29.88 o 
   0  12   4      283.77      272.99     11.95 o 
   1  12   4      158.00      210.39      8.91 o 
   2  12   4       20.03        9.46      4.65 o 
   3  12   4      217.33      227.89     10.38 o 
   4  12   4       52.71       67.94      9.76 o 
   5  12   4      166.10      183.32     27.59 o 
   6  12   4      149.87       79.45     32.29 o 
  -5  13   4      146.64      145.26     17.17 o 
  -4  13   4        2.12      -19.17     12.78 o 
  -3  13   4      290.32      263.64     24.85 o 
  -2  13   4        9.29        8.00     11.10 o 
  -1  13   4      135.67      168.87     13.83 o 
   0  13   4       50.05      104.28     18.79 o 
   1  13   4       38.45       24.11      9.99 o 
   2  13   4      360.91      310.69     13.86 o 
   3  13   4        1.80        5.50     13.84 o 
   4  13   4      321.85      312.19     26.95 o 
   5  13   4        2.66      -17.91     11.94 o 
  -3  14   4      153.04      127.08     24.65 o 
  -2  14   4      202.68      279.37     24.30 o 
  -1  14   4       46.81       63.88     15.75 o 
   0  14   4        4.09       -1.28     21.12 o 
   1  14   4      366.60      359.97     26.72 o 
   2  14   4       75.55       95.52     16.30 o 
   3  14   4      195.02      228.11     15.13 o 
 -10   1   5     1030.11      901.77     66.00 o 
  -9   1   5      178.98      153.09     19.17 o 
  -8   1   5     2059.65     2094.42    107.15 o 
  -7   1   5      449.98      418.61     17.01 o 
  -6   1   5     2958.81     3294.25     85.74 o 
  -5   1   5     6367.95     7191.06    145.92 o 
  -4   1   5     3536.75     4155.07     60.76 o 
  -3   1   5    10234.36    11076.69    183.99 o 
  -2   1   5      350.49      339.40      8.90 o 
  -1   1   5    20597.04    20202.94    302.71 o 
   0   1   5    12067.41    12071.20    124.75 o 
   1   1   5     9122.30     7785.45    130.85 o 
   2   1   5    18611.76    17833.01    203.04 o 
   3   1   5        2.08        5.72     10.56 o 
   4   1   5    18292.15    18457.73    289.37 o 
   5   1   5      268.30      256.42     17.76 o 
   6   1   5     6113.35     6799.08    128.76 o 
   7   1   5     1926.86     2051.62     39.73 o 
   8   1   5      671.97      741.20     24.69 o 
   9   1   5     2243.21     2156.68    123.98 o 
  10   1   5       66.81       21.68     53.99 o 
 -10   2   5       38.92       -0.91     19.80 o 
  -9   2   5      165.43      182.51     97.70 o 
  -8   2   5        0.79       38.95     19.89 o 
  -7   2   5      108.72      110.73     12.86 o 
  -6   2   5      209.15      242.46     15.69 o 
  -5   2   5      120.72      104.24      8.82 o 
  -4   2   5      551.13      506.28     15.75 o 
  -1   2   5     1119.74      994.63     40.13 o 
   2   2   5     1517.33     1605.84     18.76 o 
   3   2   5       10.04        8.72      6.11 o 
   4   2   5       90.11       89.91     10.48 o 
   5   2   5      139.06      125.65     10.84 o 
   6   2   5       43.44       51.72      8.10 o 
   7   2   5       19.98       -0.80      7.81 o 
   8   2   5       22.76       -8.61     10.53 o 
   9   2   5        0.30      -12.37     16.32 o 
  10   2   5        3.54        3.79     13.40 o 
 -10   3   5      625.80      562.85     32.68 o 
  -9   3   5       16.35       -6.60     22.15 o 
  -8   3   5     3233.07     3522.60    310.64 o 
  -7   3   5      286.05      252.59     23.49 o 
  -6   3   5     4090.74     4005.67     91.92 o 
  -5   3   5     1359.39     1372.44     34.50 o 
  -4   3   5      570.64      560.50     24.47 o 
  -3   3   5    19347.91    20068.06    598.83 o 
  -1   3   5    17063.37    16610.78    260.10 o 
   0   3   5     1523.53     1317.77     30.39 o 
   1   3   5     1966.12     1819.04     35.99 o 
   2   3   5    22640.70    23409.80    513.51 o 
   3   3   5     2484.58     2590.94     69.55 o 
   4   3   5     8754.61     8843.50    249.51 o 
   5   3   5      806.81      853.75     43.73 o 
   6   3   5     4854.44     4929.78    102.24 o 
   7   3   5     2051.57     2072.25     82.54 o 
   8   3   5     1421.72     1269.20     64.54 o 
   9   3   5     1157.42     1070.14    115.67 o 
  -9   4   5       41.69       51.76     23.13 o 
  -8   4   5        1.03       21.28     21.26 o 
  -7   4   5      321.30      322.22     31.24 o 
  -6   4   5       10.39       23.85      7.81 o 
  -5   4   5     1042.42     1237.35     25.60 o 
  -4   4   5       55.42       75.59      8.32 o 
  -3   4   5      262.72      304.32     26.84 o 
  -2   4   5     1141.65     1443.87     67.96 o 
  -1   4   5       33.35        9.73      6.85 o 
   0   4   5      751.42      815.38     15.21 o 
   1   4   5       18.47       16.34      8.44 o 
   2   4   5     1151.72     1183.86     21.74 o 
   3   4   5      506.91      490.09     19.02 o 
   4   4   5       12.41        8.64      4.54 o 
   5   4   5        3.68       -7.30     14.38 o 
   6   4   5      525.90      492.16     14.99 o 
   7   4   5       64.06       76.83      7.70 o 
   8   4   5       19.58       25.54     16.75 o 
   9   4   5        0.05       52.38     22.63 o 
  -9   5   5        1.39       -4.81     13.57 o 
  -8   5   5     1437.86     1400.20     46.78 o 
  -7   5   5      143.95      159.89     21.03 o 
  -6   5   5     2885.11     2861.57    107.31 o 
  -5   5   5     3097.72     3091.59     64.27 o 
  -4   5   5     1308.77     1298.81     44.99 o 
  -3   5   5     6468.58     6144.54    212.32 o 
  -2   5   5     1479.28     1433.91     60.22 o 
  -1   5   5     5097.29     5333.77    119.85 o 
   0   5   5     3429.11     3339.31     43.48 o 
   1   5   5    10862.24    10953.32    130.59 o 
   2   5   5     2560.30     2354.03     67.02 o 
   3   5   5      137.86      150.81      4.87 o 
   4   5   5    10100.40    10038.73    242.55 o 
   5   5   5      718.43      728.37     27.97 o 
   6   5   5     2837.84     2814.16     65.82 o 
   7   5   5     1372.87     1364.80     36.77 o 
   8   5   5      554.70      469.49     34.76 o 
   9   5   5      721.57      740.99     73.20 o 
  -9   6   5       18.31        6.04     17.43 o 
  -8   6   5      176.36      219.92     20.59 o 
  -7   6   5       21.03        0.11     10.33 o 
  -6   6   5      452.95      400.47     33.31 o 
  -5   6   5      307.06      334.44     24.37 o 
  -4   6   5      139.08      172.04     10.24 o 
  -3   6   5     1681.25     1698.14     60.94 o 
  -2   6   5      286.80      306.89     10.99 o 
  -1   6   5       38.44       66.76      8.56 o 
   0   6   5     3513.45     3331.18     44.20 o 
   1   6   5     1343.55     1263.40     37.22 o 
   2   6   5      133.20      142.09     14.38 o 
   3   6   5        3.06        1.95      6.93 o 
   4   6   5        0.17       -5.99      4.00 o 
   5   6   5      519.27      528.27     28.64 o 
   6   6   5       13.79        8.12      7.15 o 
   7   6   5        3.15        4.96     14.73 o 
   8   6   5      254.25      228.98     14.89 o 
   9   6   5       11.12       16.58     27.88 o 
  -9   7   5       21.81       28.43     30.08 o 
  -8   7   5      445.28      465.60     28.54 o 
  -7   7   5      473.57      445.08     45.25 o 
  -6   7   5     1060.89     1027.05     36.05 o 
  -5   7   5     2171.39     2155.32     98.21 o 
  -4   7   5      849.65      871.98     36.09 o 
  -3   7   5     1809.55     1885.91     35.81 o 
  -2   7   5      444.16      484.51      8.24 o 
  -1   7   5     5026.79     4660.91     54.29 o 
   0   7   5     2423.75     2482.93     35.62 o 
   1   7   5     2641.26     2581.39     53.46 o 
   2   7   5     3928.86     3778.60    150.14 o 
   3   7   5      321.78      375.38     11.17 o 
   4   7   5     2115.45     2092.96     56.86 o 
   5   7   5      748.20      711.20     22.65 o 
   6   7   5     1702.12     1727.13     51.26 o 
   7   7   5      630.80      612.52     33.99 o 
   8   7   5      326.49      332.27     18.06 o 
  -8   8   5        7.47      -27.92     18.61 o 
  -7   8   5      244.25      225.96     64.65 o 
  -6   8   5       14.39       22.57      9.67 o 
  -5   8   5       82.31       71.14      7.16 o 
  -4   8   5      588.25      558.11     27.63 o 
  -3   8   5     1093.61     1089.03     15.20 o 
  -2   8   5     2362.40     2271.93     39.91 o 
  -1   8   5      222.74      227.98     10.12 o 
   0   8   5      624.37      615.93     11.17 o 
   1   8   5      435.45      444.09     16.22 o 
   2   8   5      167.26      184.86     10.49 o 
   3   8   5      892.89      990.59     30.63 o 
   4   8   5      150.47      162.91      6.59 o 
   5   8   5      125.55      153.30     13.21 o 
   6   8   5        4.97       -1.90      6.10 o 
   7   8   5       67.29       78.20     19.69 o 
   8   8   5      146.04      177.32     15.30 o 
  -8   9   5      384.31      422.39     28.16 o 
  -7   9   5      265.53      279.02     22.31 o 
  -6   9   5      233.88      207.70     36.08 o 
  -5   9   5      782.35      740.33     46.52 o 
  -4   9   5       30.78       27.39      5.24 o 
  -3   9   5     1959.91     1810.04     48.18 o 
  -2   9   5      466.38      450.64     11.33 o 
  -1   9   5     2689.86     2661.42     59.87 o 
   0   9   5     2127.01     2172.81     28.38 o 
   1   9   5      722.22      742.08     19.30 o 
   2   9   5     2164.62     2276.71     60.68 o 
   3   9   5       13.31        9.00      4.09 o 
   4   9   5      893.53      926.82     32.11 o 
   5   9   5        3.76       -7.97      8.26 o 
   6   9   5      591.88      588.55     19.11 o 
   7   9   5      560.84      525.39     38.35 o 
   8   9   5      172.70      112.65     24.26 o 
  -7  10   5      337.10      286.32     30.87 o 
  -6  10   5        8.95        7.29     23.26 o 
  -5  10   5      585.15      550.92     22.73 o 
  -4  10   5      409.95      442.17     22.09 o 
  -3  10   5        1.18        7.12      5.51 o 
  -2  10   5     1190.50     1130.39     38.77 o 
  -1  10   5      200.53      193.97     15.06 o 
   0  10   5      390.00      371.03     12.45 o 
   1  10   5        5.87        8.36      4.81 o 
   2  10   5      361.70      386.91     15.03 o 
   3  10   5      810.96      810.52     32.11 o 
   4  10   5       20.94       12.14      8.60 o 
   5  10   5      365.85      360.28     32.85 o 
   6  10   5        4.52       -7.14     28.98 o 
   7  10   5        0.12      -14.29     13.84 o 
  -6  11   5      104.57      183.36     22.94 o 
  -5  11   5      390.82      351.85     17.13 o 
  -4  11   5      106.41      100.43     15.37 o 
  -3  11   5     1451.96     1408.55     34.91 o 
  -2  11   5       51.53       63.90     13.93 o 
  -1  11   5     1124.16     1125.73     19.93 o 
   0  11   5        1.37       -6.93      4.62 o 
   1  11   5      104.12      114.68      7.77 o 
   2  11   5      849.97      845.43     23.71 o 
   3  11   5      132.20      153.18     11.95 o 
   4  11   5      771.16      765.29     17.89 o 
   5  11   5        1.79       -7.19     12.47 o 
   6  11   5      187.23      256.87     22.62 o 
  -5  12   5      293.15      283.46     73.10 o 
  -4  12   5       88.99      119.88     13.79 o 
  -3  12   5       59.91       68.38     17.37 o 
  -2  12   5       71.85       53.61     46.88 o 
  -1  12   5       51.86       37.36      7.61 o 
   0  12   5      464.83      415.09     32.09 o 
   1  12   5        6.95       -0.80      6.65 o 
   2  12   5      153.90      169.08     13.18 o 
   3  12   5       88.91       83.40     12.10 o 
   4  12   5        4.70       27.83     26.53 o 
   5  12   5      118.18      135.45     14.59 o 
  -4  13   5        3.91      -17.01     12.10 o 
  -3  13   5      455.45      474.46     33.52 o 
  -2  13   5       41.23       27.85     14.53 o 
  -1  13   5       85.83      108.98     28.44 o 
   0  13   5       15.65       -9.44     14.29 o 
   1  13   5      263.66      265.52     14.90 o 
   2  13   5       25.84       12.25      9.52 o 
   3  13   5        0.57       -7.85     18.61 o 
   4  13   5      335.62      369.71     23.19 o 
  -3  14   5       86.96       29.69     23.49 o 
  -2  14   5       38.96       20.64     12.64 o 
  -1  14   5       11.20       -0.72     28.08 o 
   0  14   5       84.70       74.41     24.27 o 
   1  14   5      190.94      126.57     21.85 o 
   2  14   5       80.78       86.03     21.81 o 
   3  14   5        3.99        0.55     11.61 o 
 -10   0   6      333.64      363.06     40.19 o 
  -9   0   6      442.55      413.92     39.36 o 
  -8   0   6       11.58       14.18     22.94 o 
  -7   0   6     4158.88     4250.52    386.51 o 
  -6   0   6       38.43       72.29     35.66 o 
  -5   0   6     4075.45     4364.89    123.77 o 
  -4   0   6       27.27       30.96      8.37 o 
  -3   0   6     4150.08     4223.78    159.13 o 
  -2   0   6    32041.65    32028.25   1003.05 o 
  -1   0   6     1298.82     1432.40     51.66 o 
   0   0   6    22489.13    20779.12    391.34 o 
   1   0   6    18775.11    18261.02    439.84 o 
   2   0   6    17554.49    18402.44    234.72 o 
   3   0   6     3731.40     3897.47    129.69 o 
   4   0   6     8806.45     9228.73    174.73 o 
   5   0   6     5922.43     6133.05    232.61 o 
   6   0   6       54.35      103.62     26.93 o 
   7   0   6     7704.10     8659.79    176.13 o 
   8   0   6      320.67      357.62     46.46 o 
   9   0   6     1595.29     1606.29    116.75 o 
 -10   1   6       23.58       40.94     14.57 o 
  -9   1   6       41.15       63.15     26.84 o 
  -8   1   6       98.59      106.86     78.20 o 
  -7   1   6      169.93      169.16     23.92 o 
  -6   1   6      129.61      126.88     12.82 o 
  -5   1   6       59.85       41.99     14.40 o 
  -4   1   6       56.63       32.91      7.80 o 
  -3   1   6      449.95      471.52     13.19 o 
  -2   1   6      101.00      144.80      6.83 o 
  -1   1   6     1365.22     1205.73     17.28 o 
   0   1   6     2816.58     2509.19     28.47 o 
   1   1   6      131.22      116.28      4.61 o 
   2   1   6      496.96      500.17     14.12 o 
   3   1   6      254.26      189.97      7.08 o 
   4   1   6      111.08       99.29      7.38 o 
   5   1   6      190.09      205.20     18.25 o 
   6   1   6       11.01      -13.45      8.97 o 
   7   1   6       20.69       11.75     10.62 o 
   8   1   6       25.86       41.47     16.66 o 
   9   1   6        0.43       12.28     15.82 o 
  -9   2   6      367.38      299.83     23.41 o 
  -8   2   6      161.30      156.53     18.10 o 
  -7   2   6     1857.71     1866.92     46.28 o 
  -6   2   6       25.57        7.83      7.64 o 
  -5   2   6     4999.57     5280.40    117.87 o 
  -4   2   6     3785.77     3779.32    101.83 o 
  -3   2   6     5365.61     5827.21    171.11 o 
  -2   2   6     6277.35     5928.44    221.22 o 
  -1   2   6     1952.35     2165.07     56.79 o 
   0   2   6    31090.86    30295.39    343.75 o 
   1   2   6      577.89      542.97     13.09 o 
   2   2   6    15372.03    15668.29    191.98 o 
   3   2   6     7753.22     8166.47    201.93 o 
   4   2   6     2776.85     2734.92    132.48 o 
   5   2   6    10136.10    10406.54    162.85 o 
   6   2   6      220.82      189.90      8.62 o 
   7   2   6     3944.89     4048.75     65.52 o 
   8   2   6      263.07      283.21     15.35 o 
   9   2   6     1148.22     1175.98    138.02 o 
  -9   3   6      109.07       48.98     59.46 o 
  -8   3   6        3.09      -16.93     21.89 o 
  -7   3   6      491.18      470.71     40.74 o 
  -6   3   6        9.71        4.64      7.35 o 
  -5   3   6      140.97      188.15     14.51 o 
  -4   3   6      313.42      335.49     13.26 o 
  -3   3   6      240.37      297.54     17.15 o 
  -2   3   6      933.93     1115.77     29.45 o 
  -1   3   6      597.60      605.91     16.48 o 
   0   3   6     3231.02     3173.37     40.80 o 
   1   3   6      818.24      723.56     21.04 o 
   2   3   6        0.81        1.50      5.39 o 
   3   3   6        6.80       10.67      5.39 o 
   4   3   6      788.11      815.67     32.91 o 
   5   3   6       21.85       20.01      5.38 o 
   6   3   6       16.66       21.16      5.55 o 
   7   3   6       43.33       37.57     17.57 o 
   8   3   6       10.63       11.45     20.41 o 
   9   3   6      125.64       98.24     34.23 o 
  -9   4   6      496.32      534.42     42.06 o 
  -8   4   6      847.75      803.63     34.05 o 
  -7   4   6      594.27      603.70     28.73 o 
  -6   4   6      256.19      304.56     22.82 o 
  -5   4   6     4741.60     4687.28     70.00 o 
  -4   4   6     3903.46     3821.32     98.52 o 
  -3   4   6      506.73      620.91     33.88 o 
  -2   4   6     6371.88     6286.24    167.11 o 
  -1   4   6     1060.86     1021.03     13.96 o 
   0   4   6    10505.71    10191.42    120.09 o 
   1   4   6      491.67      560.34     13.63 o 
   2   4   6    12423.80    12113.62    141.05 o 
   3   4   6    10114.31    10026.08    251.22 o 
   4   4   6     1459.06     1410.51     34.54 o 
   5   4   6     7431.93     7571.47    268.32 o 
   6   4   6      198.99      197.30     15.28 o 
   7   4   6     2205.03     2098.26     44.46 o 
   8   4   6      100.72       68.59     17.58 o 
   9   4   6      709.39      711.95     34.70 o 
  -9   5   6       89.70      108.77     18.31 o 
  -8   5   6      199.12      260.51     23.04 o 
  -7   5   6       24.21       71.94     27.36 o 
  -6   5   6      245.56      262.49     27.90 o 
  -5   5   6      395.62      359.55     15.89 o 
  -4   5   6      684.48      633.76     24.30 o 
  -3   5   6        2.68        5.24      4.64 o 
  -2   5   6     3160.94     3100.10     77.36 o 
  -1   5   6     3112.92     2836.04     57.97 o 
   0   5   6      426.39      576.59     23.16 o 
   1   5   6       41.90       80.12     11.12 o 
   2   5   6        1.10       -3.77      2.51 o 
   3   5   6      333.29      336.14     15.05 o 
   4   5   6       36.93       21.00      6.28 o 
   5   5   6      339.64      374.67     21.86 o 
   6   5   6       40.30       63.80      7.68 o 
   7   5   6      163.85      143.12      9.21 o 
   8   5   6      150.58      159.93     25.86 o 
   9   5   6       41.23      -36.95     24.63 o 
  -9   6   6      246.37      302.72     70.83 o 
  -8   6   6       32.45       65.35     14.92 o 
  -7   6   6     2007.91     1959.83    157.90 o 
  -6   6   6       14.33        4.97      9.06 o 
  -5   6   6      409.57      389.64     28.89 o 
  -4   6   6     3034.38     3003.53    135.37 o 
  -3   6   6     1938.36     1847.41     63.21 o 
  -2   6   6     6323.99     6358.59    193.21 o 
  -1   6   6     1978.54     1988.56     43.77 o 
   0   6   6     5329.97     4767.84     87.46 o 
   1   6   6     1854.13     1776.02     25.22 o 
   2   6   6     4128.16     3895.53     88.10 o 
   3   6   6     4591.71     4653.30    102.73 o 
   4   6   6     2273.16     2359.86     59.37 o 
   5   6   6     2618.33     2657.26     84.01 o 
   6   6   6       66.04       72.60      7.50 o 
   7   6   6     2290.31     2210.97     96.05 o 
   8   6   6      129.18      137.55     21.24 o 
   9   6   6      512.37      650.78     52.65 o 
  -8   7   6       31.04       34.33     18.00 o 
  -7   7   6       74.02       17.04     19.56 o 
  -6   7   6      603.09      462.70     36.61 o 
  -5   7   6      231.94      232.74     10.36 o 
  -4   7   6     1515.99     1437.82     45.44 o 
  -3   7   6       26.62       37.15      6.75 o 
  -2   7   6      939.14      905.51     29.70 o 
  -1   7   6      579.86      513.18     20.37 o 
   0   7   6        3.63       18.32      6.53 o 
   1   7   6      725.93      827.81     15.53 o 
   2   7   6      127.44      122.41      6.74 o 
   3   7   6      590.73      577.91     18.11 o 
   4   7   6        4.44        4.85      8.63 o 
   5   7   6        7.32       18.53      7.53 o 
   6   7   6      359.02      343.25     28.88 o 
   7   7   6       74.32       61.73      8.54 o 
   8   7   6       66.29       69.42     15.40 o 
  -8   8   6        6.40        1.04     14.65 o 
  -7   8   6      563.87      557.27     53.42 o 
  -6   8   6      258.58      285.28     23.59 o 
  -5   8   6     1361.78     1188.66     47.91 o 
  -4   8   6      309.78      327.54     10.23 o 
  -3   8   6     1266.38     1206.85     38.21 o 
  -2   8   6     4702.24     4438.81    118.59 o 
  -1   8   6       16.49       21.68      8.05 o 
   0   8   6     4049.25     3954.11     59.62 o 
   1   8   6      443.38      387.33     13.64 o 
   2   8   6     1610.45     1619.36     45.90 o 
   3   8   6      916.27      902.81     22.27 o 
   4   8   6      839.46      867.85     17.39 o 
   5   8   6     2298.58     2327.91     80.14 o 
   6   8   6       33.12       54.28     10.37 o 
   7   8   6      851.35      709.72     40.71 o 
   8   8   6      144.42      102.82     20.74 o 
  -7   9   6      132.25      122.92     18.56 o 
  -6   9   6      256.70      240.19     26.80 o 
  -5   9   6       11.70       20.77      7.34 o 
  -4   9   6     1219.60     1098.96     25.59 o 
  -3   9   6        0.77        4.31     13.89 o 
  -2   9   6       58.95       60.15     13.07 o 
  -1   9   6       54.61       69.47     11.34 o 
   0   9   6      133.92      151.81     18.09 o 
   1   9   6     1355.49     1413.47     29.90 o 
   2   9   6       18.76       24.28      3.79 o 
   3   9   6       82.28       83.72     10.70 o 
   4   9   6       97.26      108.86      8.63 o 
   5   9   6       12.39        6.74      8.66 o 
   6   9   6      150.34      123.04     17.45 o 
   7   9   6        2.53       33.09     13.46 o 
  -7  10   6      256.48      204.19     39.87 o 
  -6  10   6      181.91      156.01     17.83 o 
  -5  10   6      743.91      690.45     30.10 o 
  -4  10   6      503.05      459.08     16.74 o 
  -3  10   6      308.91      294.25     14.40 o 
  -2  10   6      989.73     1028.71     24.41 o 
  -1  10   6      270.52      272.83      8.09 o 
   0  10   6     2022.46     2088.66     37.78 o 
   1  10   6      220.35      246.66     13.47 o 
   2  10   6      857.19      887.93     33.77 o 
   3  10   6      469.66      475.19     22.45 o 
   4  10   6      154.74      161.53      6.69 o 
   5  10   6      783.80      761.18     26.35 o 
   6  10   6       41.19       38.80     46.65 o 
   7  10   6      530.17      439.28     22.84 o 
  -6  11   6      233.09      266.42     19.43 o 
  -5  11   6       43.13       19.23     18.17 o 
  -4  11   6       77.57       68.28     13.96 o 
  -3  11   6        1.15        9.09      9.98 o 
  -2  11   6      525.09      489.86     24.78 o 
  -1  11   6      135.60      118.21     11.81 o 
   0  11   6      343.96      351.48     17.11 o 
   1  11   6      174.47      176.05     14.23 o 
   2  11   6       48.16       83.29      9.37 o 
   3  11   6      165.95      178.16     21.70 o 
   4  11   6       93.73       81.19      9.25 o 
   5  11   6       38.04        0.23      7.58 o 
   6  11   6       14.72       55.37     32.98 o 
  -5  12   6      133.47      155.48     16.86 o 
  -4  12   6      454.71      532.87     26.56 o 
  -3  12   6        0.26       14.59      7.18 o 
  -2  12   6      260.74      271.70     24.60 o 
   0  12   6      357.38      352.37     19.42 o 
   1  12   6      269.93      239.87     31.33 o 
   2  12   6      502.56      517.92     17.49 o 
   3  12   6      301.79      318.48     12.42 o 
   4  12   6        1.31       13.49     12.37 o 
   5  12   6      166.94      193.62     40.78 o 
  -4  13   6      204.80      217.74     51.27 o 
  -3  13   6        7.32       16.01     11.19 o 
  -2  13   6      289.31      343.89     29.57 o 
  -1  13   6       55.07       64.76     41.93 o 
   0  13   6      144.37      197.83     44.11 o 
   1  13   6      118.49      125.25     29.24 o 
   2  13   6        0.03        1.50     36.91 o 
   3  13   6      120.66      132.71     13.56 o 
   4  13   6       29.13        0.58     15.10 o 
  -2  14   6      152.94      201.66     29.76 o 
  -1  14   6        0.74      104.29     36.63 o 
   0  14   6      135.67      142.34     20.21 o 
   1  14   6        9.99      -20.22     18.60 o 
   2  14   6       30.30       38.28     14.68 o 
  -9   1   7      536.47      495.78     30.33 o 
  -8   1   7      446.38      445.68     26.60 o 
  -7   1   7      674.60      668.55     21.57 o 
  -6   1   7     1436.45     1479.02     57.62 o 
  -5   1   7       73.06       77.56      8.53 o 
  -4   1   7     8872.16     9062.91    281.46 o 
  -3   1   7     4439.71     4555.73    123.15 o 
  -2   1   7     7186.50     7077.42    158.98 o 
  -1   1   7    11678.28    10728.90    121.47 o 
   0   1   7     1828.97     1798.62     38.09 o 
   1   1   7     9418.75     9112.84    146.42 o 
   2   1   7     1771.08     2029.62     30.34 o 
   3   1   7    13023.68    12960.37    150.24 o 
   4   1   7     2544.95     2570.65     40.24 o 
   5   1   7     4593.66     4702.00    107.25 o 
   6   1   7     3655.80     3869.00     61.10 o 
   7   1   7      522.75      565.61     18.94 o 
   8   1   7     1133.17     1323.38     50.71 o 
   9   1   7        0.50        3.88     17.03 o 
  -9   2   7      142.76      123.89     20.43 o 
  -8   2   7       31.68       33.74     16.22 o 
  -7   2   7      422.96      383.35     41.60 o 
  -6   2   7       35.22       29.90      8.51 o 
  -5   2   7      199.52      233.98     11.26 o 
  -4   2   7      498.66      557.97     24.67 o 
  -3   2   7      194.21      217.68      8.62 o 
  -2   2   7     1444.08     1347.99     27.39 o 
  -1   2   7     4477.65     4285.49     70.56 o 
   0   2   7     2317.61     2208.13     28.44 o 
   1   2   7       43.72       57.35      4.95 o 
   2   2   7        0.96        7.66      4.30 o 
   3   2   7      723.70      715.61     26.16 o 
   4   2   7      117.08      166.08     12.65 o 
   5   2   7      402.35      458.16     32.82 o 
   6   2   7       88.45      118.52      8.94 o 
   7   2   7        3.16       -9.02      8.35 o 
   8   2   7      123.26       76.57     31.91 o 
   9   2   7      219.33      185.99     32.49 o 
  -9   3   7      343.97      406.43     54.40 o 
  -8   3   7      679.54      668.31     30.35 o 
  -7   3   7      486.57      502.49     28.21 o 
  -6   3   7     3608.22     3396.45    130.23 o 
  -5   3   7       10.92       -8.67      7.20 o 
  -4   3   7     3835.34     4060.26     99.20 o 
  -3   3   7     1474.06     1574.50     55.95 o 
  -2   3   7    10211.26    10712.17    403.73 o 
  -1   3   7     6803.29     7115.27    253.93 o 
   0   3   7     8952.36     8427.04    112.08 o 
   1   3   7    16539.01    14925.27    215.30 o 
   2   3   7     1476.32     1601.24     31.93 o 
   3   3   7    10580.14    10427.34    129.41 o 
   4   3   7      428.56      374.45     10.06 o 
   5   3   7     4352.91     4473.81     66.42 o 
   6   3   7     1226.92     1230.22     56.39 o 
   7   3   7      508.35      617.00     33.27 o 
   8   3   7     1892.69     1915.02     67.13 o 
   9   3   7       66.14       34.50     33.55 o 
  -9   4   7        3.54       48.11     24.37 o 
  -8   4   7       34.23       36.14     22.55 o 
  -7   4   7        5.19       20.74     22.66 o 
  -6   4   7      237.40      192.47     12.33 o 
  -5   4   7      437.03      381.49     28.33 o 
  -4   4   7      175.52      162.53     17.48 o 
  -3   4   7      601.28      624.23     23.92 o 
  -2   4   7      440.49      512.81     17.26 o 
  -1   4   7        7.48       -1.25      7.61 o 
   0   4   7       34.25       63.67     12.56 o 
   1   4   7      128.73      121.17     10.61 o 
   2   4   7     1726.25     1841.33     35.81 o 
   3   4   7      114.38      136.71      6.92 o 
   4   4   7        0.79       -0.14      6.59 o 
   5   4   7      118.32      142.19     11.56 o 
   6   4   7       34.91       39.47     11.27 o 
   7   4   7      279.74      244.80     22.35 o 
   8   4   7       19.55      -21.33     14.22 o 
   9   4   7        4.53      -19.80     15.11 o 
  -9   5   7      361.37      335.97     27.29 o 
  -8   5   7      486.99      544.13     72.48 o 
  -7   5   7      153.50      167.37     48.05 o 
  -6   5   7     3587.17     3442.63    112.13 o 
  -5   5   7      166.67      177.38     18.63 o 
  -4   5   7     4168.70     4331.34    130.07 o 
  -3   5   7      215.01      228.57     14.86 o 
  -2   5   7     6732.95     6464.60    111.30 o 
  -1   5   7     4962.20     4692.67     92.70 o 
   0   5   7     1587.74     1386.84     24.99 o 
   1   5   7    16725.86    16461.11    250.79 o 
   2   5   7        1.47        7.62      7.20 o 
   3   5   7     5798.66     5781.13    121.73 o 
   4   5   7     1004.40     1047.56     30.31 o 
   5   5   7     2659.73     2581.90     77.20 o 
   6   5   7     1059.14     1061.59     42.35 o 
   7   5   7      224.44      227.24     10.57 o 
   8   5   7     1087.43     1194.64     42.12 o 
   9   5   7        2.84      121.98     33.78 o 
  -8   6   7      117.48      135.46     19.87 o 
  -7   6   7       22.10       32.72     14.95 o 
  -6   6   7      456.29      426.03     18.77 o 
  -5   6   7        9.79       -8.98      5.99 o 
  -4   6   7      557.71      565.12     27.33 o 
  -3   6   7     1525.14     1427.12     45.84 o 
  -2   6   7       29.85       20.75      6.56 o 
  -1   6   7      287.79      269.58     16.67 o 
   0   6   7       17.06       15.06     12.86 o 
   1   6   7      550.65      536.40     14.86 o 
   2   6   7        2.17        2.16      8.13 o 
   3   6   7      352.95      346.08     16.19 o 
   4   6   7       27.29       31.75      9.44 o 
   5   6   7      984.22      991.34     30.95 o 
   6   6   7        2.37       27.26     10.88 o 
   7   6   7      100.60      113.46     18.51 o 
   8   6   7        2.62       41.10     22.82 o 
  -8   7   7      304.39      333.10     55.12 o 
  -7   7   7        9.06      -10.49     12.82 o 
  -6   7   7     1337.17     1221.63     27.66 o 
  -5   7   7        3.89       -9.17      6.11 o 
  -4   7   7     4764.58     4525.92    227.00 o 
  -3   7   7      592.50      577.70     35.33 o 
  -2   7   7      863.02      792.76     15.51 o 
  -1   7   7     4636.04     4397.12     65.31 o 
   0   7   7      505.85      526.14     14.83 o 
   1   7   7     3550.57     3564.64     44.51 o 
   2   7   7       67.99       80.42      8.29 o 
   3   7   7     4978.31     4988.14    103.06 o 
   4   7   7      417.15      428.72     17.46 o 
   5   7   7      580.65      576.51     20.41 o 
   6   7   7     1858.32     1781.81     74.95 o 
   7   7   7      187.52      158.82     23.09 o 
   8   7   7      567.54      555.07     56.26 o 
  -8   8   7      166.75      145.73     28.65 o 
  -7   8   7        0.10      -23.70     15.80 o 
  -6   8   7      592.75      594.70    109.54 o 
  -5   8   7       67.02       95.34     12.62 o 
  -4   8   7      426.95      428.27     22.55 o 
  -3   8   7        3.26        5.85      4.25 o 
  -2   8   7       27.10       44.54      9.67 o 
  -1   8   7     2005.54     1928.08     49.67 o 
   0   8   7       17.73        7.31      7.78 o 
   1   8   7      213.52      184.12      9.33 o 
   2   8   7      123.99      163.56      9.96 o 
   3   8   7      180.72      174.28      8.43 o 
   4   8   7      395.39      393.20     15.46 o 
   5   8   7        1.23        6.69     11.39 o 
   6   8   7       42.47       27.10     10.51 o 
   7   8   7       80.59       20.92     11.77 o 
   8   8   7       60.20        3.64     13.82 o 
  -7   9   7       35.41       37.96     18.85 o 
  -6   9   7      495.20      488.13    116.25 o 
  -5   9   7       40.93       50.46     10.63 o 
  -4   9   7     1195.81     1223.45     56.54 o 
  -3   9   7     1143.16     1170.45     29.01 o 
  -2   9   7     1329.64     1231.13     37.56 o 
  -1   9   7     1215.33     1321.93     27.37 o 
   0   9   7       33.74       26.46     33.81 o 
   1   9   7     1489.49     1403.24     52.55 o 
   2   9   7      153.16      167.53     14.50 o 
   3   9   7      859.99      846.14     23.74 o 
   4   9   7      575.62      576.06     15.23 o 
   5   9   7      658.78      713.77     66.09 o 
   6   9   7      525.01      453.18     20.29 o 
   7   9   7      100.58       32.20     38.18 o 
  -7  10   7        2.14      -43.87     29.24 o 
  -6  10   7      338.64      322.16     64.11 o 
  -5  10   7       24.56       37.93     10.64 o 
  -4  10   7        0.52        6.06      7.28 o 
  -3  10   7      476.64      439.39     19.29 o 
  -2  10   7      393.02      383.71      9.17 o 
  -1  10   7      777.70      788.83     34.27 o 
   0  10   7        4.82        4.59     11.22 o 
   1  10   7       74.66       79.43      9.24 o 
   2  10   7      443.25      424.36     17.67 o 
   3  10   7        5.71       47.07     30.02 o 
   4  10   7       29.12       23.21     11.10 o 
   5  10   7        5.82        1.92     50.39 o 
   6  10   7       17.78       12.94     22.65 o 
  -6  11   7      462.46      550.05     30.57 o 
  -5  11   7       65.11       80.77     26.39 o 
  -4  11   7      317.50      320.20     23.23 o 
  -3  11   7      201.06      236.10     28.22 o 
  -2  11   7      601.37      596.28     49.84 o 
  -1  11   7      546.82      543.69     24.60 o 
   0  11   7      808.10      804.84     25.59 o 
   1  11   7      299.30      340.24     27.50 o 
   2  11   7      172.13      168.22     10.95 o 
   3  11   7      562.23      579.66     38.99 o 
   4  11   7       72.45       52.95     12.08 o 
   5  11   7      338.37      331.75     19.75 o 
   6  11   7      109.40       85.04     17.31 o 
  -5  12   7       48.33       57.04     13.70 o 
  -4  12   7      187.13      205.99     14.52 o 
  -3  12   7      233.41      195.46     17.99 o 
  -2  12   7       21.25        8.17     19.14 o 
  -1  12   7       92.30       62.32     17.08 o 
   0  12   7      138.28       87.87     13.86 o 
   1  12   7       19.03       27.64     14.07 o 
   2  12   7      170.06      177.65     22.86 o 
   3  12   7        9.65       29.47     24.89 o 
   4  12   7       40.17       17.86     14.91 o 
   5  12   7       52.06       32.76     16.47 o 
  -4  13   7      263.44      264.41     25.03 o 
  -3  13   7       93.79       80.25     23.47 o 
  -2  13   7      356.42      368.62     33.91 o 
  -1  13   7       72.96      153.37     27.05 o 
   0  13   7       41.26       41.28     14.17 o 
   1  13   7      550.50      613.74     29.45 o 
   2  13   7        5.39        2.66     17.13 o 
   3  13   7      171.61      174.46     15.07 o 
   0  14   7       53.54       -9.06     24.05 o 
   1  14   7       22.54      -38.36     25.58 o 
  -9   0   8        3.17        0.00      1.12 o 
  -8   0   8     1063.05     1072.58     56.42 o 
  -7   0   8      359.85      310.58     32.63 o 
  -6   0   8     1783.09     1776.27    191.48 o 
  -5   0   8     7586.56     7982.44    347.57 o 
  -4   0   8     2208.34     2476.75    108.03 o 
  -3   0   8     8530.41     8110.81    496.28 o 
  -2   0   8     1803.74     1513.05     35.42 o 
  -1   0   8     8518.06     9172.90    137.97 o 
   0   0   8      814.35      767.43     16.16 o 
   1   0   8    17926.44    17947.23    364.08 o 
   2   0   8     8647.55     8794.80    296.02 o 
   3   0   8      189.08      112.64      5.63 o 
   4   0   8     9529.65     9623.89    182.13 o 
   5   0   8      743.03      864.73     39.14 o 
   6   0   8     3320.56     3266.50    212.74 o 
   7   0   8      349.46      368.85     36.44 o 
   8   0   8      317.69      317.50     64.78 o 
   9   0   8     1208.39     1268.62     68.11 o 
  -9   1   8      158.14      217.25     87.98 o 
  -8   1   8       10.35      -12.05     16.77 o 
  -7   1   8      106.50      128.24     34.57 o 
  -6   1   8        7.06        5.15      7.59 o 
  -5   1   8        1.39       11.40      8.38 o 
  -4   1   8      273.52      284.41     18.71 o 
  -3   1   8      147.11      103.02      6.50 o 
  -2   1   8     1154.94     1063.97     18.99 o 
  -1   1   8       77.74       55.88      4.73 o 
   0   1   8     2176.59     2595.29     30.21 o 
   1   1   8      259.18      206.31      6.64 o 
   3   1   8       81.22       62.93      5.10 o 
   4   1   8       27.81       28.43      7.97 o 
   5   1   8        8.60        4.26     10.67 o 
   6   1   8       39.87       44.06      8.34 o 
   7   1   8       62.91       60.79     16.64 o 
   8   1   8      134.33      149.37     14.51 o 
   9   1   8       96.94      134.67     21.33 o 
  -9   2   8        6.16       -2.85     17.86 o 
  -8   2   8      745.80      836.08     45.28 o 
  -7   2   8      651.61      726.07     49.17 o 
  -6   2   8     2355.44     2433.00    121.01 o 
  -5   2   8     3577.96     3609.69    122.55 o 
  -4   2   8       92.76       62.49      7.01 o 
  -3   2   8     9706.56    10068.93    347.96 o 
  -2   2   8       13.50       24.30      6.36 o 
  -1   2   8     9455.15     9009.78    146.17 o 
   0   2   8     4163.84     3798.17     42.42 o 
   1   2   8     5499.61     5505.18     96.55 o 
   2   2   8     9316.46     9140.09    126.51 o 
   3   2   8      839.99      831.41     14.26 o 
   4   2   8     6213.47     6272.74    104.75 o 
   5   2   8      399.53      453.96     13.70 o 
   6   2   8     2345.51     2343.17     72.78 o 
   7   2   8     1485.17     1577.77     33.50 o 
   8   2   8      306.17      266.39     37.06 o 
   9   2   8      780.58      884.52     40.33 o 
  -9   3   8        0.41       44.66     16.45 o 
  -8   3   8       36.89       29.55     54.68 o 
  -7   3   8      308.83      305.68     22.13 o 
  -6   3   8      419.67      410.73     16.03 o 
  -5   3   8      135.15      160.76      9.93 o 
  -4   3   8       34.78       59.22      8.63 o 
  -3   3   8     1268.91     1320.07     58.54 o 
  -2   3   8      225.70      164.91     10.43 o 
  -1   3   8      220.62      196.64     17.56 o 
   0   3   8        8.35       13.44      3.01 o 
   1   3   8      346.29      314.41      6.48 o 
   2   3   8      455.12      380.63      9.44 o 
   3   3   8       20.85       11.45      5.45 o 
   4   3   8      229.44      238.24     13.10 o 
   5   3   8        0.58       -7.80     10.10 o 
   6   3   8      357.61      354.76     34.03 o 
   7   3   8       73.78       97.86     27.05 o 
   8   3   8       44.34       35.40     13.47 o 
   9   3   8        5.85      -34.07     22.72 o 
  -9   4   8       35.67       31.89     22.80 o 
  -8   4   8     1008.37     1121.58    109.07 o 
  -7   4   8      470.86      567.17     28.12 o 
  -6   4   8      230.20      208.52     21.86 o 
  -5   4   8     1535.80     1612.40     34.72 o 
  -4   4   8     1039.99      965.14     20.74 o 
  -3   4   8     5260.84     5261.95    118.25 o 
  -2   4   8      118.13      124.81     14.62 o 
  -1   4   8    10281.44     9207.08    142.73 o 
   0   4   8     6086.56     5479.90     76.70 o 
   1   4   8      268.01      262.91     11.93 o 
   2   4   8     5094.45     5069.40     99.58 o 
   3   4   8      717.49      790.81     23.97 o 
   4   4   8     3455.01     3452.80     54.91 o 
   5   4   8      109.31       95.12      6.47 o 
   6   4   8     1247.88     1329.00     42.04 o 
   7   4   8     2071.91     2073.59     84.87 o 
   8   4   8      293.71      309.32     22.11 o 
   9   4   8      755.95      897.45     60.09 o 
  -9   5   8       83.23       31.38     79.81 o 
  -8   5   8      212.53      192.47     30.30 o 
  -7   5   8       83.47       76.73     15.95 o 
  -6   5   8       36.68       13.01      9.20 o 
  -5   5   8     1891.30     1909.70     39.86 o 
  -4   5   8       49.74       80.65     17.43 o 
  -3   5   8      178.50      166.73     11.08 o 
  -2   5   8       23.88       39.73      4.30 o 
  -1   5   8      386.45      373.02     16.34 o 
   0   5   8     1374.59     1463.13     26.63 o 
   1   5   8       31.96       76.43     15.42 o 
   2   5   8       63.28       31.89      6.05 o 
   3   5   8      227.50      261.13     24.31 o 
   4   5   8      489.07      508.84     29.38 o 
   5   5   8      548.27      519.07     12.85 o 
   6   5   8       90.99       93.67      8.64 o 
   7   5   8       11.62        2.15     12.32 o 
   8   5   8      107.42       73.01     20.92 o 
  -8   6   8      730.12      792.11     35.74 o 
  -7   6   8      365.00      481.11     26.48 o 
  -6   6   8      663.58      577.44     18.42 o 
  -5   6   8      600.23      580.79     28.78 o 
  -4   6   8      403.14      432.62     16.60 o 
  -3   6   8     4127.27     3920.60    110.28 o 
  -2   6   8       68.27       60.04      6.18 o 
  -1   6   8     3356.02     3330.00     51.43 o 
   0   6   8     2961.35     2950.82     56.01 o 
   1   6   8     2475.38     2378.76     45.59 o 
   2   6   8     2048.59     2059.85     35.35 o 
   3   6   8       12.18       -4.14      9.78 o 
   4   6   8     2180.52     2212.26     34.82 o 
   5   6   8      301.64      306.44     12.05 o 
   6   6   8     1427.33     1405.96     50.94 o 
   7   6   8      405.96      349.67     13.33 o 
   8   6   8      138.77      168.94     29.63 o 
  -8   7   8       29.71       78.39     25.05 o 
  -7   7   8      540.77      590.74     31.88 o 
  -6   7   8       99.71       34.16     17.08 o 
  -5   7   8      309.60      288.30     11.43 o 
  -4   7   8      806.26      759.48     34.86 o 
  -3   7   8      234.39      205.11     10.62 o 
  -2   7   8        4.32        9.62      5.51 o 
  -1   7   8      146.43      171.71     10.39 o 
   0   7   8      394.48      368.62     27.44 o 
   1   7   8       99.78      116.29     13.07 o 
   2   7   8      505.27      562.04     18.68 o 
   3   7   8     1706.04     1775.80     87.50 o 
   4   7   8       12.00       28.75     12.61 o 
   5   7   8      106.88      120.31      8.80 o 
   6   7   8      151.93      152.59     10.81 o 
   7   7   8       78.29       23.67     13.09 o 
   8   7   8        0.41      -24.26     16.17 o 
  -7   8   8       77.02      156.70     25.68 o 
  -6   8   8     1735.26     1732.35    136.93 o 
  -5   8   8     1518.59     1573.80     72.60 o 
  -4   8   8        7.77        8.63      5.28 o 
  -3   8   8     1317.23     1286.99     44.58 o 
  -2   8   8      284.07      329.70     12.74 o 
  -1   8   8     2154.48     1985.90     36.03 o 
   0   8   8        5.52       -6.01      9.97 o 
   1   8   8     2163.71     2116.77     33.72 o 
   2   8   8     2378.77     2424.71     89.93 o 
   3   8   8        1.16       -9.39      7.10 o 
   4   8   8     2086.36     2082.39     42.73 o 
   5   8   8      146.81      153.51     14.13 o 
   6   8   8      693.64      643.27     23.81 o 
   7   8   8       91.66       15.58     37.06 o 
  -7   9   8       33.04       20.80     27.89 o 
  -6   9   8       44.31       82.45     14.80 o 
  -5   9   8       69.88       35.73     12.49 o 
  -4   9   8        7.69        7.96     13.89 o 
  -3   9   8      599.69      587.67     12.40 o 
  -2   9   8      578.86      501.03     16.62 o 
  -1   9   8       87.65      101.16      9.36 o 
   0   9   8        2.62        2.74     12.94 o 
   1   9   8      995.12     1048.77     28.47 o 
   2   9   8       93.93       92.95     19.36 o 
   3   9   8       10.10        6.86      8.88 o 
   4   9   8       19.51       28.03     16.17 o 
   5   9   8      247.14      219.51     30.84 o 
   6   9   8      122.09      130.37     13.25 o 
   7   9   8       25.10       10.37     14.51 o 
  -6  10   8      173.78      211.00     75.56 o 
  -5  10   8      717.74      725.08     24.39 o 
  -4  10   8      113.95       89.80      9.80 o 
  -3  10   8     1234.29     1119.97     48.98 o 
  -2  10   8        1.11       38.21     14.25 o 
  -1  10   8      599.47      574.41     28.03 o 
   0  10   8      242.14      235.43     20.89 o 
   1  10   8      218.66      244.54     27.21 o 
   2  10   8     1033.84     1142.75     71.38 o 
   3  10   8       67.31       81.31     10.40 o 
   4  10   8     1148.61     1080.22     53.90 o 
   5  10   8       21.95       15.75     16.34 o 
   6  10   8      133.58      136.67     31.91 o 
  -5  11   8      135.75      145.76     18.77 o 
  -4  11   8        0.16       21.42     41.37 o 
  -3  11   8      341.23      353.83     23.23 o 
  -2  11   8       42.81       28.27     12.94 o 
  -1  11   8      199.09      193.82     17.51 o 
   0  11   8      295.45      341.78     22.99 o 
   1  11   8       13.37        4.80     18.89 o 
   2  11   8       28.06       68.50     27.36 o 
   3  11   8       42.35        9.09     11.42 o 
   4  11   8        7.40      -22.86     15.24 o 
   5  11   8       25.13      -13.98     15.51 o 
  -4  12   8      118.92      138.55     27.52 o 
  -3  12   8      361.53      420.04     37.07 o 
  -2  12   8       47.21       47.43     20.35 o 
  -1  12   8      177.66      217.22     26.80 o 
   0  12   8      920.91     1063.87     54.29 o 
   1  12   8        0.86       24.95     21.22 o 
   2  12   8      233.25      271.84     17.01 o 
   3  12   8       43.60      114.28     22.50 o 
   4  12   8       49.69       79.30     25.64 o 
  -3  13   8       21.92       -3.45     17.04 o 
  -2  13   8       73.99       70.23     24.62 o 
   0  13   8       64.54       41.38     23.52 o 
   1  13   8        0.19       23.39     23.16 o 
   2  13   8      166.41      155.68     17.62 o 
   3  13   8       23.98       15.96     13.40 o 
  -9   1   9      367.19      395.03     28.41 o 
  -8   1   9       15.91      -37.86     25.24 o 
  -7   1   9     2288.96     2589.05     69.22 o 
  -6   1   9      270.89      267.03     25.75 o 
  -5   1   9     1931.05     2022.60     66.88 o 
  -4   1   9     3476.70     3472.49    120.76 o 
  -3   1   9      294.07      312.00     10.83 o 
  -2   1   9     7088.70     7183.31    144.88 o 
  -1   1   9     1743.37     1661.98     39.96 o 
   0   1   9    12606.71    11826.28    125.05 o 
   1   1   9     3936.29     4071.15     63.27 o 
   2   1   9     5908.15     5448.74    113.66 o 
   3   1   9     9487.40     9031.40    154.93 o 
   4   1   9      817.73      805.56     18.21 o 
   5   1   9     3832.31     3902.41     94.52 o 
   6   1   9       18.05       23.16     19.10 o 
   7   1   9     2263.13     2323.56     87.12 o 
   8   1   9     1073.04     1084.49     29.30 o 
   9   1   9      731.51      764.35     37.20 o 
  -9   2   9       50.48       14.61     36.26 o 
  -8   2   9       31.71       40.52     29.01 o 
  -7   2   9       12.13      -21.21     16.20 o 
  -6   2   9       43.96       42.31     17.55 o 
  -5   2   9      821.67      903.79     34.08 o 
  -4   2   9     2086.05     2089.00     67.65 o 
  -3   2   9      619.84      526.53     16.19 o 
  -2   2   9       15.80       11.49      4.17 o 
  -1   2   9       42.94       48.55      5.86 o 
   0   2   9        0.32        2.62      4.39 o 
   1   2   9        1.11       32.26      6.73 o 
   2   2   9      693.44      613.08     15.10 o 
   3   2   9      973.25      964.22     13.99 o 
   4   2   9       19.67       24.98      5.19 o 
   5   2   9        4.61       -6.46      9.94 o 
   6   2   9      326.00      316.09     21.20 o 
   7   2   9       22.85       33.56      9.24 o 
   8   2   9       66.04       19.02     71.83 o 
   9   2   9       29.66        5.03     26.32 o 
  -9   3   9      530.49      601.20     34.27 o 
  -8   3   9       76.21       24.78     15.67 o 
  -7   3   9     1006.24      941.14     35.17 o 
  -6   3   9      265.68      278.02     18.19 o 
  -5   3   9     2524.94     2435.66    123.87 o 
  -4   3   9     1460.98     1344.83     75.48 o 
  -3   3   9     6037.57     6203.19    307.29 o 
  -2   3   9     7967.04     7500.13    290.94 o 
  -1   3   9      881.21      795.85     21.74 o 
   0   3   9    10132.73    10308.41    224.58 o 
   1   3   9      450.77      442.73     14.75 o 
   2   3   9     5153.92     5076.18     80.59 o 
   3   3   9     2099.90     2133.22     49.20 o 
   4   3   9     1478.38     1521.38     46.57 o 
   5   3   9     6531.14     6687.40    179.76 o 
   6   3   9       44.35       67.63     14.36 o 
   7   3   9     2340.61     2405.01     44.60 o 
   8   3   9      331.99      387.07     25.31 o 
   9   3   9      460.15      384.45     42.38 o 
  -8   4   9       12.41       18.09     16.72 o 
  -7   4   9      206.21      191.29     27.72 o 
  -6   4   9       91.32      113.63     35.92 o 
  -5   4   9       14.36       27.20      9.05 o 
  -4   4   9      589.34      644.64     41.30 o 
  -3   4   9       90.99       79.82     10.06 o 
  -2   4   9      202.94      200.13      8.60 o 
  -1   4   9      584.65      651.92     16.87 o 
   0   4   9        3.34       -1.40      8.57 o 
   1   4   9      312.85      281.72      9.70 o 
   2   4   9       66.17       63.76      7.06 o 
   3   4   9       98.42      104.40      4.91 o 
   4   4   9      520.01      550.20     31.45 o 
   5   4   9       94.66       94.81      8.70 o 
   6   4   9      259.50      259.22     13.34 o 
   7   4   9        2.28        0.94     12.17 o 
   8   4   9       19.10       26.32     22.52 o 
  -8   5   9        4.54      -26.28     17.52 o 
  -7   5   9      628.49      707.44     63.11 o 
  -6   5   9        4.06        2.30     19.26 o 
  -5   5   9     3867.51     3809.68    130.99 o 
  -4   5   9     1773.38     1715.55     87.13 o 
  -3   5   9     1129.00     1058.70     27.69 o 
  -2   5   9     7636.87     7026.00    123.49 o 
  -1   5   9        0.21       -5.65      8.54 o 
   0   5   9     3146.54     3105.56     59.80 o 
   1   5   9      225.64      229.57     16.29 o 
   2   5   9     5672.31     5515.66    179.26 o 
   3   5   9     2331.29     2217.99     52.88 o 
   4   5   9      791.10      840.10     21.69 o 
   5   5   9     4092.25     4146.98     92.60 o 
   6   5   9       10.66      -10.22      6.99 o 
   7   5   9     1918.72     1900.22    107.83 o 
   8   5   9      131.27      137.90     16.81 o 
  -8   6   9       71.65       57.70     28.84 o 
  -7   6   9      215.60      249.43     29.60 o 
  -6   6   9      202.73      244.05     28.33 o 
  -5   6   9        0.12       22.18     15.70 o 
  -4   6   9      132.88      134.03      7.14 o 
  -3   6   9        6.31       15.65      9.40 o 
  -2   6   9      857.37      774.79     14.66 o 
  -1   6   9       11.76        6.40      8.40 o 
   0   6   9      119.74      101.02      8.33 o 
   1   6   9     1038.51      993.18     17.72 o 
   2   6   9     1948.27     1905.35     96.01 o 
   3   6   9       12.59      -13.43      8.96 o 
   4   6   9       67.37       67.09      6.37 o 
   5   6   9       13.52       23.49     11.34 o 
   6   6   9      130.51      140.62     25.65 o 
   7   6   9       13.76      -12.27     15.25 o 
   8   6   9      123.85      100.15     19.90 o 
  -8   7   9       76.83       54.49     35.32 o 
  -7   7   9      846.03      931.19     70.15 o 
  -6   7   9      238.74      228.88     47.80 o 
  -5   7   9      493.47      504.93     64.77 o 
  -4   7   9     1179.26     1187.40     47.10 o 
  -3   7   9      222.05      191.98      9.31 o 
  -2   7   9     1708.56     1661.41     70.59 o 
  -1   7   9      114.86      107.72     21.69 o 
   0   7   9     5036.26     4818.31     71.34 o 
   1   7   9      978.23     1029.99     18.81 o 
   2   7   9      749.20      717.30     27.43 o 
   3   7   9     3177.88     3284.69     61.97 o 
   4   7   9      420.95      432.84     14.13 o 
   5   7   9     1591.38     1572.15     55.92 o 
   6   7   9        1.41      -22.46     14.98 o 
   7   7   9      999.25      922.52    104.47 o 
  -6   8   9       81.83      106.05     46.99 o 
  -5   8   9       99.85       84.51     17.21 o 
  -4   8   9      345.44      287.13     23.63 o 
  -3   8   9       24.35       39.39      7.52 o 
  -2   8   9       79.15       88.56     10.90 o 
  -1   8   9      296.97      291.42     21.46 o 
   0   8   9        4.44        6.65     12.80 o 
   1   8   9      321.05      333.55     11.11 o 
   2   8   9      151.85      104.25     15.58 o 
   3   8   9      220.54      225.04     33.73 o 
   4   8   9      233.86      240.27      6.97 o 
   5   8   9        4.15        1.06     16.94 o 
   6   8   9       86.78       42.53     16.25 o 
   7   8   9       29.32      -27.28     18.19 o 
  -7   9   9      348.41      355.95     23.06 o 
  -6   9   9      206.92      272.48     19.07 o 
  -5   9   9       46.36       35.03      9.93 o 
  -4   9   9      410.84      415.70     34.16 o 
  -3   9   9       96.22       74.21     10.10 o 
  -2   9   9      570.37      552.61     25.88 o 
  -1   9   9        6.33        7.12      9.24 o 
   0   9   9     1409.45     1510.05     32.72 o 
   1   9   9     1982.28     2098.41     55.10 o 
   2   9   9      845.49      832.66     24.90 o 
   3   9   9      812.45      897.83     33.64 o 
   4   9   9        4.11        8.93      9.69 o 
   5   9   9      762.74      707.90     21.96 o 
   6   9   9        4.83       24.65     12.33 o 
  -6  10   9      192.18      149.07     37.36 o 
  -5  10   9      141.63      158.38     19.41 o 
  -4  10   9      684.77      743.92     34.57 o 
  -3  10   9       43.98      121.75     23.75 o 
  -2  10   9       75.10       67.42     15.80 o 
  -1  10   9      160.69      227.39     45.34 o 
   0  10   9        0.81       18.90     26.58 o 
   1  10   9      179.24      142.87     20.58 o 
   2  10   9      131.75      111.79     22.68 o 
   3  10   9      418.45      345.09     16.73 o 
   4  10   9      284.64      252.33     14.26 o 
   5  10   9       18.03       31.76     17.48 o 
   6  10   9      131.86       67.94     18.50 o 
  -5  11   9      377.37      376.99     19.76 o 
  -4  11   9      112.20      112.70     66.77 o 
  -3  11   9       18.74       41.76     18.02 o 
  -2  11   9      330.17      334.24     32.25 o 
  -1  11   9      367.76      369.42     32.73 o 
   0  11   9      264.25      294.75     28.90 o 
   1  11   9       12.24      -22.88     15.25 o 
   2  11   9      368.07      371.83     23.28 o 
   3  11   9      610.78      668.49     34.05 o 
   4  11   9       55.21       60.55     16.73 o 
   5  11   9      366.32      440.83     28.79 o 
  -4  12   9      140.69      292.18     35.03 o 
  -2  12   9      197.72      167.28     28.54 o 
  -1  12   9      160.05      160.46     23.53 o 
   0  12   9      127.69      145.15     22.83 o 
   1  12   9      141.57      170.53     23.75 o 
   2  12   9       29.68       17.26     37.90 o 
   3  12   9       71.22       71.81     13.04 o 
   4  12   9       61.72       42.29     54.34 o 
  -2  13   9      320.99      400.29     37.27 o 
  -1  13   9        6.11        8.49     23.68 o 
   1  13   9       51.26       87.22     19.21 o 
   2  13   9       42.05       39.30     23.84 o 
  -9   0  10      834.01      706.01     52.07 o 
  -8   0  10      334.71      400.67     36.48 o 
  -7   0  10      222.74      315.64     34.34 o 
  -6   0  10     2627.21     2676.82    255.09 o 
  -5   0  10        1.32       -6.53     24.15 o 
  -4   0  10     4217.39     4321.64    442.57 o 
  -3   0  10      161.18      126.92     18.15 o 
  -2   0  10    12122.36    11382.37    358.91 o 
  -1   0  10    10217.08     9506.09    233.64 o 
   0   0  10     1855.69     1757.58     31.75 o 
   1   0  10    15114.29    15037.01    484.69 o 
   2   0  10       92.14      125.09      7.28 o 
   3   0  10     1516.46     1613.92     31.11 o 
   4   0  10      848.72      933.02     33.90 o 
   5   0  10     5745.09     6049.22    122.76 o 
   6   0  10     2463.64     2447.69    157.61 o 
   7   0  10      169.59       83.78     45.10 o 
   8   0  10     2399.11     2481.57     96.14 o 
  -9   1  10        2.95       27.37     19.93 o 
  -8   1  10       90.11       46.18     16.33 o 
  -7   1  10      191.84      203.20     22.91 o 
  -6   1  10        0.21        3.93      8.64 o 
  -5   1  10     1074.89     1080.33     66.05 o 
  -4   1  10      294.57      238.80     14.93 o 
  -3   1  10      423.51      403.86     16.31 o 
  -2   1  10       24.14       32.71      6.71 o 
  -1   1  10      171.80      140.14      6.83 o 
   0   1  10        1.52       27.15      7.74 o 
   1   1  10      427.23      382.54      8.33 o 
   2   1  10      548.61      509.48     12.46 o 
   3   1  10      193.45      213.52     10.06 o 
   4   1  10       17.52        9.53      4.56 o 
   5   1  10      223.67      228.61     18.35 o 
   6   1  10       80.32       98.45     10.67 o 
   7   1  10       50.90       52.42     36.03 o 
   8   1  10       55.12       40.44     69.61 o 
  -8   2  10      869.56      918.91    108.16 o 
  -7   2  10      331.85      344.72     30.70 o 
  -6   2  10     1824.35     1839.53    103.04 o 
  -5   2  10       26.66       40.97     14.20 o 
  -4   2  10     5869.72     5829.23    225.22 o 
  -3   2  10     1250.26     1197.04     42.40 o 
  -2   2  10     5137.84     5089.10    111.70 o 
  -1   2  10     6391.15     6297.27     76.93 o 
   0   2  10     2432.22     2359.90     26.32 o 
   1   2  10     7045.60     6891.13    140.68 o 
   2   2  10       43.82       74.04      7.50 o 
   3   2  10    10507.03    10393.52    165.15 o 
   4   2  10      902.30      891.05     29.71 o 
   5   2  10     1019.54      989.38     33.80 o 
   6   2  10     3566.12     3591.36    111.86 o 
   7   2  10      470.54      441.17     34.36 o 
   8   2  10     1455.37     1406.17     47.84 o 
  -8   3  10        3.92        1.90     27.28 o 
  -7   3  10       30.80       33.93     57.04 o 
  -6   3  10      391.33      433.82     31.27 o 
  -5   3  10        9.84       10.40      8.34 o 
  -4   3  10      270.90      237.45     29.09 o 
  -3   3  10      145.39      132.13     11.84 o 
  -2   3  10       74.49       72.12      9.92 o 
  -1   3  10       33.34       26.28      8.35 o 
   0   3  10       77.98       76.83      7.84 o 
   1   3  10      202.52      185.04     18.28 o 
   2   3  10      812.35      768.16     22.31 o 
   3   3  10      409.76      428.71     18.73 o 
   4   3  10      667.81      676.30     20.06 o 
   5   3  10       13.73        1.58      7.00 o 
   6   3  10       13.84        2.23      6.58 o 
   7   3  10       40.88       39.26     15.40 o 
   8   3  10        7.69      -37.94     25.30 o 
  -8   4  10      249.28      266.11     24.30 o 
  -7   4  10      142.43      183.69     29.33 o 
  -6   4  10     2935.34     2850.33    113.15 o 
  -5   4  10        3.34        5.92      6.81 o 
  -4   4  10     4104.25     3970.06    112.57 o 
  -3   4  10     4608.26     4406.94    120.86 o 
  -2   4  10     1369.48     1422.06     51.89 o 
  -1   4  10     1590.21     1652.23     51.87 o 
   0   4  10      896.68      877.97     19.28 o 
   1   4  10     9222.92     9008.86    158.17 o 
   2   4  10        2.30        0.09      2.55 o 
   3   4  10     6816.46     6772.91    113.28 o 
   4   4  10     3570.27     3832.71    101.07 o 
   5   4  10     1586.33     1602.05     29.00 o 
   6   4  10     1499.40     1503.76     54.99 o 
   7   4  10       50.33       44.74     14.76 o 
   8   4  10     1498.01     1378.11    101.90 o 
  -8   5  10      212.28      181.50     23.38 o 
  -7   5  10        2.18      -12.35     24.70 o 
  -6   5  10       43.34       28.24     24.92 o 
  -5   5  10       18.45       17.89      9.82 o 
  -4   5  10      944.76      872.18     19.84 o 
  -3   5  10      507.93      445.99     11.89 o 
  -2   5  10       84.53       65.58      9.22 o 
  -1   5  10     1634.41     1521.68     53.73 o 
   0   5  10      150.10      139.73     24.71 o 
   1   5  10      121.13       98.75     14.35 o 
   2   5  10      140.61      173.06      9.95 o 
   3   5  10      225.44      244.95      9.54 o 
   4   5  10      559.85      578.43     11.13 o 
   5   5  10       22.14       14.01      6.05 o 
   6   5  10      303.71      336.64     30.50 o 
   7   5  10       17.91      -26.33     20.22 o 
   8   5  10       10.97      -11.26     19.45 o 
  -8   6  10      427.60      394.55     31.59 o 
  -7   6  10      163.85      164.15     19.48 o 
  -6   6  10      990.54     1061.42     97.51 o 
  -5   6  10      281.07      314.06     14.22 o 
  -4   6  10     2439.22     2129.95     67.20 o 
  -3   6  10      467.93      431.30     27.19 o 
  -2   6  10     1548.84     1319.08     30.57 o 
  -1   6  10     4123.96     3841.92     98.75 o 
   0   6  10      652.93      669.88     17.19 o 
   1   6  10     3461.94     3377.12     64.89 o 
   2   6  10      556.41      487.55     26.90 o 
   3   6  10     3716.92     3854.40     86.60 o 
   4   6  10      608.10      610.94     14.11 o 
   5   6  10     1671.90     1720.70     31.50 o 
   6   6  10     1187.49     1220.63     42.35 o 
   7   6  10       78.04      122.22     33.65 o 
  -7   7  10       13.57        9.96     27.42 o 
  -6   7  10      309.34      287.79    109.19 o 
  -5   7  10       63.12       69.20     15.14 o 
  -4   7  10      284.83      268.44     22.11 o 
  -3   7  10      493.36      440.22     21.10 o 
  -2   7  10      381.29      415.54     23.79 o 
  -1   7  10      642.22      641.22     22.41 o 
   0   7  10     1424.30     1332.11     30.97 o 
   1   7  10      644.48      631.25     18.24 o 
   2   7  10       60.63       62.12      7.73 o 
   3   7  10       31.34       30.88     15.28 o 
   4   7  10      280.69      243.35     13.51 o 
   5   7  10        2.64       46.07     28.93 o 
   6   7  10      245.92      242.97     21.66 o 
   7   7  10      119.30       72.01     41.23 o 
  -7   8  10        0.34      -19.09     33.52 o 
  -6   8  10      430.91      444.64     23.53 o 
  -5   8  10       17.27        4.74     12.92 o 
  -4   8  10      638.42      551.33     32.63 o 
  -3   8  10      351.87      300.26     11.56 o 
  -2   8  10     2792.22     2557.61     67.16 o 
  -1   8  10     1918.75     1780.90     53.39 o 
   0   8  10        3.20       47.31     13.13 o 
   1   8  10     2025.40     1983.49     32.78 o 
   2   8  10        1.04       18.38     10.98 o 
   3   8  10     1454.33     1496.42     36.24 o 
   4   8  10      311.01      290.81     14.08 o 
   5   8  10     1064.87     1112.60     47.62 o 
   6   8  10      454.06      471.89     28.07 o 
   7   8  10       63.80       55.07     19.62 o 
  -6   9  10      283.12      312.36     20.26 o 
  -5   9  10      128.67      161.30     26.11 o 
  -4   9  10      134.90      124.66     34.61 o 
  -3   9  10      162.37      217.64     27.50 o 
  -2   9  10       90.42       72.56     20.90 o 
  -1   9  10      314.84      288.11     31.08 o 
   0   9  10       15.70       -3.03     19.85 o 
   1   9  10      340.50      297.68     20.03 o 
   2   9  10     1106.75     1105.88     65.97 o 
   3   9  10       25.49       52.38     21.37 o 
   4   9  10       56.58       58.38     18.12 o 
   5   9  10      141.13      179.16     84.63 o 
   6   9  10       48.81       64.74     30.00 o 
  -5  10  10       55.97       71.45     45.22 o 
  -4  10  10      529.13      485.79     48.91 o 
  -3  10  10      137.52      179.82     23.20 o 
  -2  10  10      102.71      113.80     24.13 o 
  -1  10  10     1105.10     1321.07     59.79 o 
   0  10  10      412.10      384.30     31.87 o 
   1  10  10     1433.46     1627.69     68.71 o 
   2  10  10       41.83       54.41     15.06 o 
   3  10  10      577.01      518.06     20.10 o 
   4  10  10      104.55      115.72     11.34 o 
   5  10  10      181.27      104.58     15.56 o 
  -4  11  10        0.55       65.70     26.32 o 
  -3  11  10      152.47      122.10     24.86 o 
  -2  11  10        5.42      -26.82     18.47 o 
  -1  11  10       86.48       16.71     21.76 o 
   0  11  10      101.75       32.63     22.74 o 
   1  11  10      107.59      161.17     27.22 o 
   2  11  10      225.13      237.87     20.57 o 
   3  11  10       26.24       64.65     22.75 o 
   4  11  10      266.81      258.53     23.43 o 
  -3  12  10      520.43      628.32     46.31 o 
  -2  12  10       31.95        0.87     23.08 o 
  -1  12  10      320.70      289.50     33.25 o 
   0  12  10        0.63      -28.34     25.08 o 
   1  12  10      723.99      658.79     45.74 o 
   2  12  10        6.62        6.00     12.59 o 
   3  12  10      291.83      336.34     46.99 o 
   0  13  10       23.15       37.49     25.11 o 
  -8   1  11      986.57     1077.87    103.02 o 
  -7   1  11      267.07      316.19     24.78 o 
  -6   1  11     1095.96     1125.62     38.73 o 
  -5   1  11     1385.17     1303.79    106.78 o 
  -4   1  11      554.75      615.43     30.78 o 
  -3   1  11     9994.88     9779.60    377.27 o 
  -2   1  11      124.59      123.40      6.74 o 
  -1   1  11     6911.70     6718.53     74.28 o 
   0   1  11     1197.42     1119.79     23.03 o 
   1   1  11      777.79      755.86     21.19 o 
   2   1  11     5096.81     4971.92    112.93 o 
   3   1  11      585.09      593.43     12.02 o 
   4   1  11     7156.23     7354.02    147.43 o 
   5   1  11      349.03      380.83     13.99 o 
   6   1  11     1925.79     1905.13     42.98 o 
   7   1  11     1131.19     1116.73     32.80 o 
   8   1  11      334.98      290.14     29.80 o 
  -8   2  11       34.43       87.88     25.78 o 
  -7   2  11      109.33      122.19     33.75 o 
  -6   2  11      102.81      101.86     22.72 o 
  -5   2  11       66.88       95.66      9.71 o 
  -4   2  11      709.26      648.26     33.83 o 
  -3   2  11      292.69      258.23      9.34 o 
  -2   2  11       75.43       67.34      4.93 o 
  -1   2  11      387.12      321.70      7.84 o 
   0   2  11     1384.38     1306.31     20.10 o 
   1   2  11      289.02      295.56     20.04 o 
   2   2  11      176.21      150.93      8.44 o 
   3   2  11      238.51      256.92      9.24 o 
   4   2  11       97.88      115.36     11.84 o 
   5   2  11       14.59        9.14      5.18 o 
   6   2  11        0.17        2.30      9.26 o 
   7   2  11      104.41       97.81     20.46 o 
   8   2  11        6.76       54.15     20.06 o 
  -8   3  11      537.10      500.99     52.18 o 
  -7   3  11      232.79      236.25     70.15 o 
  -6   3  11     1311.12     1456.15    114.92 o 
  -5   3  11     2231.08     2193.79    141.49 o 
  -4   3  11     1044.90     1039.68     66.50 o 
  -3   3  11     1754.22     1926.04     78.08 o 
  -2   3  11       24.75       17.17      4.47 o 
  -1   3  11     4958.51     4811.69     89.89 o 
   0   3  11     1992.26     2077.84     44.63 o 
   1   3  11     6681.35     6319.81    108.58 o 
   2   3  11     2515.97     2338.16     54.42 o 
   3   3  11       32.01       28.72     11.34 o 
   4   3  11     2577.96     2662.73     47.95 o 
   5   3  11       88.79       78.71      6.02 o 
   6   3  11     2466.71     2487.26     60.29 o 
   7   3  11      423.07      385.80     22.13 o 
   8   3  11      257.83      264.56     17.71 o 
  -8   4  11       93.25      125.59     19.16 o 
  -7   4  11       47.20       47.36     13.80 o 
  -6   4  11       93.30       94.41     14.81 o 
  -5   4  11      297.12      306.52     27.25 o 
  -4   4  11      291.26      240.22     10.66 o 
  -3   4  11      159.92      147.14      8.28 o 
  -2   4  11      105.60      115.62      6.72 o 
  -1   4  11       31.70       43.75     13.75 o 
   0   4  11      580.60      608.78     21.54 o 
   1   4  11       10.75        3.89      5.42 o 
   2   4  11     1342.34     1338.87     31.91 o 
   3   4  11      206.13      216.98     13.82 o 
   4   4  11        4.89       -0.37      6.83 o 
   5   4  11        2.34       -9.49      6.33 o 
   6   4  11        9.03       64.44     21.26 o 
   7   4  11       24.58        7.96      9.82 o 
   8   4  11        6.88       35.10     21.18 o 
  -7   5  11      312.14      364.63     23.73 o 
  -6   5  11     1078.34     1076.58     41.52 o 
  -5   5  11     1251.71     1221.75     80.01 o 
  -4   5  11      267.17      245.44     14.57 o 
  -3   5  11      852.49      845.49     17.33 o 
  -2   5  11       56.28       45.36      5.10 o 
  -1   5  11     4188.46     4090.92    131.87 o 
   0   5  11      670.16      675.91     48.50 o 
   1   5  11     2309.29     2273.76     37.05 o 
   2   5  11     3347.75     3392.64     85.25 o 
   3   5  11      611.56      551.86     20.15 o 
   4   5  11     1199.86     1158.94     35.87 o 
   5   5  11      176.92      198.53     13.82 o 
   6   5  11      847.67      875.71     41.41 o 
   7   5  11      582.90      588.39     30.32 o 
  -7   6  11       20.77       13.60     14.82 o 
  -6   6  11       23.15       34.98     52.07 o 
  -5   6  11      144.56      127.37     16.46 o 
  -4   6  11       55.48       20.53     11.44 o 
  -3   6  11      123.43      135.65      6.28 o 
  -2   6  11     1781.17     1597.26     53.61 o 
  -1   6  11       29.29       26.55      9.82 o 
   0   6  11        4.26       22.79     11.35 o 
   1   6  11       10.47       21.92      6.38 o 
   2   6  11      200.52      188.99     33.54 o 
   3   6  11      631.02      646.00     21.26 o 
   4   6  11      456.91      440.32     14.70 o 
   5   6  11      297.66      338.75     28.43 o 
   6   6  11       22.98        7.99     15.46 o 
   7   6  11        3.56       -0.10     23.68 o 
  -7   7  11      161.50      164.99     20.31 o 
  -6   7  11      434.39      423.18     71.11 o 
  -5   7  11      635.96      558.78     45.07 o 
  -4   7  11      110.46       99.27      9.99 o 
  -3   7  11     3342.98     3065.10    115.84 o 
  -2   7  11       96.41       60.15     17.67 o 
  -1   7  11      709.44      681.36     19.56 o 
   0   7  11     1022.49     1035.54     28.76 o 
   1   7  11     1078.84     1080.77     24.35 o 
   2   7  11     1966.68     2043.84     79.06 o 
   3   7  11      375.07      386.65     26.07 o 
   4   7  11     1637.42     1741.80     69.95 o 
   5   7  11      123.27      102.71     17.21 o 
   6   7  11      301.98      353.75     51.35 o 
   7   7  11      378.38      359.68     27.33 o 
  -6   8  11       26.03       39.58     16.39 o 
  -5   8  11      113.87      144.56     30.61 o 
  -4   8  11       72.26       89.49     17.63 o 
  -3   8  11      245.93      283.12     26.86 o 
  -2   8  11      672.42      666.08     28.85 o 
  -1   8  11        0.58       -2.22     13.21 o 
   0   8  11      562.67      469.40     17.34 o 
   1   8  11       36.31       18.50      8.96 o 
   2   8  11       84.24      112.93     24.21 o 
   3   8  11       69.26       52.63     32.47 o 
   4   8  11       50.61       44.77     21.20 o 
   5   8  11      507.53      498.22     40.88 o 
   6   8  11       15.19      -19.39     12.93 o 
  -6   9  11       27.59       33.40     23.98 o 
  -5   9  11      726.67      693.05     54.29 o 
  -4   9  11      166.83      175.26     14.93 o 
  -3   9  11     1155.84     1336.18     60.45 o 
  -2   9  11      539.15      672.93     42.77 o 
  -1   9  11     1462.48     1349.21     60.43 o 
   0   9  11      799.90      841.80     46.61 o 
   1   9  11      105.61       79.68     22.55 o 
   2   9  11      744.36      762.91     32.55 o 
   3   9  11       15.13      -14.40     13.91 o 
   4   9  11     1139.92     1230.15     53.29 o 
   5   9  11       10.38      -24.80     16.53 o 
  -5  10  11      226.23      159.19     13.32 o 
  -2  10  11       45.07       73.65     22.38 o 
  -1  10  11      325.92      375.24     33.74 o 
   0  10  11      878.91      841.00     47.72 o 
   1  10  11        1.35       46.59     22.21 o 
   2  10  11      245.53      218.28     44.18 o 
   3  10  11       76.22       75.80     20.49 o 
   4  10  11        2.05      -19.46     19.25 o 
   5  10  11       90.19      106.24     19.37 o 
  -4  11  11       51.54       56.08     27.35 o 
  -3  11  11      521.31      645.40     45.94 o 
  -2  11  11        1.71      -16.01     20.11 o 
  -1  11  11      538.66      606.31     40.09 o 
   0  11  11      395.76      406.11     33.18 o 
   1  11  11      162.44      173.76     28.54 o 
   2  11  11      273.79      325.30     34.28 o 
   3  11  11        1.42        4.50     12.31 o 
   4  11  11      289.55      279.43     21.51 o 
  -2  12  11      102.60       69.93     26.65 o 
   0  12  11      170.16      219.97     31.83 o 
   1  12  11        1.20      -24.76     18.13 o 
   2  12  11      177.12      201.70     20.98 o 
  -8   0  12      205.24      114.33     31.87 o 
  -7   0  12       56.58       38.38     19.23 o 
  -6   0  12       99.47       82.26     23.78 o 
  -5   0  12     3315.84     3242.51    308.61 o 
  -4   0  12      329.24      344.16     62.34 o 
  -3   0  12     2571.09     2556.58     48.49 o 
  -2   0  12      799.44      760.03     19.00 o 
  -1   0  12      471.56      459.83     19.47 o 
   0   0  12     1290.71     1406.13     26.82 o 
   1   0  12      766.54      782.13     67.64 o 
   2   0  12     7007.93     7148.42    185.48 o 
   3   0  12      771.50      854.85     47.88 o 
   4   0  12      148.97      144.09      6.93 o 
   5   0  12     2966.12     3014.98     93.95 o 
   6   0  12       34.37       89.41     13.68 o 
   7   0  12     1363.24     1179.14     31.86 o 
   8   0  12      293.03      197.36     26.92 o 
  -8   1  12       77.30      109.33     40.08 o 
  -7   1  12        3.74        7.39     23.59 o 
  -6   1  12        5.38      -12.52     20.33 o 
  -5   1  12      113.56      128.66     17.59 o 
  -4   1  12      109.35      119.52     12.41 o 
  -3   1  12      143.71      131.66      7.72 o 
  -2   1  12      124.98       96.01      6.46 o 
  -1   1  12      610.59      536.04     11.19 o 
   0   1  12       62.91       64.04      5.41 o 
   1   1  12        0.30       -5.98      4.60 o 
   2   1  12        9.54        2.09      8.37 o 
   3   1  12       15.97       -6.44      4.29 o 
   4   1  12      438.89      426.32     11.54 o 
   5   1  12       66.08       80.06     13.90 o 
   6   1  12        0.37       -3.46     10.24 o 
   7   1  12        2.75       34.31     17.47 o 
   8   1  12        3.26        2.90     23.35 o 
  -8   2  12       49.92       12.66     28.07 o 
  -7   2  12     1077.41     1220.15     44.06 o 
  -6   2  12        4.43       -9.31     33.19 o 
  -5   2  12     1476.23     1459.07    134.92 o 
  -4   2  12      908.47      900.97     55.86 o 
  -3   2  12      742.15      643.94     26.51 o 
  -2   2  12     1451.88     1354.78     28.98 o 
  -1   2  12       33.98       21.80      4.08 o 
   0   2  12     3993.69     3912.11     50.25 o 
   1   2  12      519.86      518.85     30.48 o 
   2   2  12     1858.11     1952.70     50.88 o 
   3   2  12     3633.65     3786.47     73.46 o 
   4   2  12     1086.73     1096.74     29.86 o 
   5   2  12     1785.57     1898.80     53.04 o 
   6   2  12      107.50      100.12      7.27 o 
   7   2  12     1747.43     1565.43     66.14 o 
   8   2  12      228.08      236.29     18.82 o 
  -8   3  12       63.58       41.37     17.06 o 
  -7   3  12       50.57       -9.90     24.52 o 
  -6   3  12       16.43      -15.75     25.91 o 
  -5   3  12        6.41       -3.31      7.76 o 
  -4   3  12       35.43       58.16      6.59 o 
  -3   3  12       16.35        4.99      5.93 o 
  -2   3  12      358.93      317.23      9.77 o 
  -1   3  12     1811.65     1725.73     40.76 o 
   0   3  12      606.27      682.82     28.34 o 
   1   3  12       39.94       53.48     22.41 o 
   2   3  12      103.23       75.46      4.91 o 
   3   3  12        1.97       -3.02      4.01 o 
   4   3  12       83.75       61.52      6.46 o 
   5   3  12      209.80      224.78      9.66 o 
   6   3  12       72.88      101.05     14.71 o 
   7   3  12        6.00       25.67     15.84 o 
  -7   4  12     1231.27     1239.05     42.97 o 
  -6   4  12       10.86       19.99     60.40 o 
  -5   4  12      360.75      325.87     15.93 o 
  -4   4  12      342.74      362.29     12.85 o 
  -3   4  12      263.16      234.95      8.72 o 
  -2   4  12     5220.02     4910.48    169.85 o 
  -1   4  12      743.76      716.11     20.47 o 
   0   4  12     3928.25     3773.44    141.84 o 
   1   4  12     1574.35     1488.25     70.56 o 
   2   4  12     1143.72     1188.45     25.34 o 
   3   4  12     2357.53     2295.16     53.25 o 
   4   4  12      247.28      274.83      8.95 o 
   5   4  12     3566.77     3617.85     96.27 o 
   6   4  12       37.20        7.74     14.53 o 
   7   4  12      858.82      902.29     71.09 o 
  -7   5  12      107.39      163.61     25.57 o 
  -6   5  12        5.31       -4.37     21.59 o 
  -5   5  12        4.38       16.50      9.45 o 
  -4   5  12      351.34      291.77     13.02 o 
  -3   5  12       25.72       16.38      8.40 o 
  -2   5  12      584.58      584.73     21.62 o 
  -1   5  12       39.92        8.23     12.40 o 
   0   5  12       19.40       22.59     26.63 o 
   1   5  12      817.06      747.38     49.02 o 
   2   5  12      147.04      149.34     12.93 o 
   3   5  12      235.59      213.68     23.44 o 
   4   5  12       58.10       46.59      5.15 o 
   5   5  12        1.22       -0.10     11.54 o 
   6   5  12       73.30       53.62     21.98 o 
   7   5  12       12.26        3.21     24.24 o 
  -7   6  12      262.92      255.77     21.76 o 
  -6   6  12       43.62       26.95     25.54 o 
  -5   6  12      335.97      291.50     29.62 o 
  -4   6  12      544.88      505.31     17.27 o 
  -3   6  12      881.69      867.99     27.06 o 
  -2   6  12     1694.24     1526.13     73.44 o 
  -1   6  12       43.38       20.62     18.87 o 
   0   6  12     3573.95     3554.76     74.47 o 
   1   6  12      177.39      199.80     13.14 o 
   2   6  12      586.09      658.35     24.12 o 
   3   6  12     1567.95     1570.49     37.12 o 
   4   6  12      175.34      161.96      9.01 o 
   5   6  12     1452.64     1375.69     74.41 o 
   6   6  12        1.05        6.73     18.29 o 
   7   6  12      982.61      834.95     37.77 o 
  -6   7  12       77.35       63.45     29.28 o 
  -5   7  12       69.10       45.63     14.00 o 
  -4   7  12      838.07      735.25     42.76 o 
  -3   7  12        0.29      -11.32     23.76 o 
  -2   7  12        6.33      -16.02     10.68 o 
  -1   7  12        7.10        3.92     10.37 o 
   0   7  12      397.94      409.99     18.02 o 
   1   7  12      147.43      101.19     20.54 o 
   2   7  12      200.01      231.59     12.10 o 
   3   7  12      724.86      731.29     24.72 o 
   4   7  12        8.87       -2.78      7.48 o 
   5   7  12        6.00       -8.96     15.48 o 
   6   7  12       17.48        3.45      8.29 o 
  -6   8  12       26.79      -23.17     19.80 o 
  -5   8  12      675.45      629.80     24.50 o 
  -4   8  12      550.50      609.72     36.12 o 
  -3   8  12       31.57       50.95     22.66 o 
  -2   8  12      502.29      549.63     37.33 o 
   0   8  12      387.48      404.28     30.95 o 
   1   8  12      212.93      148.19     28.78 o 
   2   8  12     1348.93     1429.46     36.26 o 
   3   8  12      408.57      434.14     31.33 o 
   4   8  12       28.61       22.57     49.77 o 
   5   8  12      422.77      374.92     52.27 o 
   6   8  12       18.81       13.79     17.38 o 
  -5   9  12       48.31        9.26      9.42 o 
  -3   9  12        0.10       23.23     21.60 o 
  -2   9  12      379.75      322.79     28.96 o 
  -1   9  12      213.63      196.13     28.42 o 
   0   9  12      124.43      195.22     27.01 o 
   1   9  12      155.08      149.92     24.62 o 
   2   9  12        0.52       11.00     14.65 o 
   3   9  12      120.09      130.88     18.59 o 
   4   9  12        4.89        4.51     18.74 o 
   5   9  12      186.29      237.19     20.06 o 
  -4  10  12      217.83      325.13     36.59 o 
  -3  10  12       82.01       79.02     26.68 o 
  -2  10  12      448.09      414.14     34.75 o 
  -1  10  12       57.41      128.15     22.33 o 
   0  10  12      256.80      284.24     28.08 o 
   1  10  12       33.97       40.46     17.18 o 
   2  10  12      217.89      266.44     31.64 o 
   3  10  12      311.21      325.46     16.77 o 
   4  10  12      127.71       43.32     22.91 o 
  -3  11  12        0.22       38.52     27.23 o 
  -2  11  12      392.21      410.63     39.29 o 
  -1  11  12      215.48      221.81     31.97 o 
   0  11  12        0.44       57.85     26.09 o 
   1  11  12      229.38      293.84     32.21 o 
   2  11  12        0.01      -19.77     25.53 o 
   3  11  12       81.87       61.62     14.49 o 
  -7   1  13      248.68      269.14     21.24 o 
  -6   1  13     1378.93     1589.05     77.96 o 
  -5   1  13        6.87      -19.69     13.13 o 
  -4   1  13     1194.69     1219.90     84.11 o 
  -3   1  13     1474.61     1393.92     50.32 o 
  -2   1  13      320.48      305.99      8.50 o 
  -1   1  13     3245.58     3096.76     68.64 o 
   0   1  13     1516.06     1537.63     19.96 o 
   1   1  13     5989.40     6194.91    172.22 o 
   2   1  13       78.67       86.06      9.82 o 
   3   1  13     3679.56     3657.42     55.26 o 
   4   1  13     2467.38     2271.99     81.66 o 
   5   1  13     1360.50     1425.06     23.43 o 
   6   1  13     1751.38     1622.53     55.83 o 
   7   1  13      222.29      255.69     23.67 o 
  -7   2  13      193.08      216.68     23.12 o 
  -6   2  13       24.45      -17.83     15.87 o 
  -5   2  13       69.92      124.43     16.20 o 
  -4   2  13       42.00       54.60      9.78 o 
  -3   2  13     1149.52     1126.09     31.13 o 
  -2   2  13      125.30      134.73      6.49 o 
  -1   2  13        1.84        7.31      5.40 o 
   0   2  13       60.45       66.37      6.88 o 
   1   2  13      449.96      431.37     18.25 o 
   2   2  13        1.97        6.93      6.43 o 
   3   2  13      234.63      219.86     10.83 o 
   4   2  13        6.64        6.30      7.21 o 
   5   2  13       69.86       45.17     17.93 o 
   6   2  13       10.99      -15.08     10.05 o 
   7   2  13       15.21        8.06     18.02 o 
  -7   3  13       77.45      121.73     73.04 o 
  -6   3  13      179.26      183.04     32.45 o 
  -5   3  13       54.88       80.63     10.19 o 
  -4   3  13      856.12      748.94     62.27 o 
  -3   3  13      366.84      346.00     16.31 o 
  -2   3  13     3172.52     3307.49    113.42 o 
  -1   3  13     2676.47     2637.45     61.62 o 
   0   3  13       56.70       24.94     11.08 o 
   1   3  13     3009.47     3138.80     87.18 o 
   2   3  13      349.68      333.97     30.09 o 
   3   3  13     2851.80     2786.67     74.48 o 
   4   3  13      416.01      420.71     30.68 o 
   5   3  13     1103.42     1082.12     22.80 o 
   6   3  13     1545.05     1541.57     40.17 o 
   7   3  13       46.94      115.70     15.72 o 
  -7   4  13       20.62       21.61     37.06 o 
  -6   4  13        8.41       23.79     11.36 o 
  -5   4  13       99.98       77.55     27.95 o 
  -4   4  13      133.88      158.23     22.52 o 
  -3   4  13      116.29      136.57      9.43 o 
  -2   4  13       38.34       52.27     16.76 o 
  -1   4  13      159.94      153.80     16.43 o 
   0   4  13       41.06       16.88      9.16 o 
   1   4  13      110.64       98.50      9.90 o 
   2   4  13        3.82       -6.03      4.33 o 
   3   4  13       20.45       12.64      5.93 o 
   4   4  13       73.48       60.59      8.30 o 
   5   4  13        6.44        6.76     18.09 o 
   6   4  13        1.45        8.64     10.18 o 
   7   4  13        1.56      -35.09     23.39 o 
  -7   5  13        0.94       28.06     21.04 o 
  -6   5  13      183.17      220.01     18.83 o 
  -5   5  13       40.68       16.28      9.16 o 
  -4   5  13     1675.31     1592.19     73.42 o 
  -3   5  13      281.15      249.56     22.60 o 
  -2   5  13      670.23      636.61     27.07 o 
  -1   5  13     1798.25     1813.67     84.02 o 
   0   5  13        1.13       18.35      8.62 o 
   1   5  13     1809.47     1781.76    101.29 o 
   2   5  13      254.53      249.11     16.35 o 
   3   5  13     2098.04     2067.39     83.84 o 
   4   5  13      637.37      627.80     30.67 o 
   5   5  13      545.60      519.69     27.48 o 
   6   5  13      634.62      595.56     42.57 o 
  -6   6  13      119.03       92.34     16.31 o 
  -5   6  13      536.80      517.62     46.27 o 
  -4   6  13      107.39       88.05     29.31 o 
  -3   6  13        0.92       10.08      9.67 o 
  -2   6  13       17.75      -12.11     16.51 o 
  -1   6  13      403.80      336.35     38.91 o 
   0   6  13       72.65       32.86     14.18 o 
   1   6  13      951.66      920.12     27.98 o 
   2   6  13      281.05      313.06     14.00 o 
   3   6  13       11.29        2.79     13.17 o 
   4   6  13       33.42       23.87     31.55 o 
   5   6  13       29.34       37.45      7.81 o 
   6   6  13       32.75       31.90     14.19 o 
  -6   7  13      876.68      970.20    108.87 o 
  -5   7  13       18.63       27.72     31.34 o 
  -4   7  13      569.46      623.66     22.11 o 
  -3   7  13      471.82      487.82     37.44 o 
  -2   7  13      251.56      210.65     27.67 o 
  -1   7  13     1069.59     1136.98     37.18 o 
   0   7  13       85.16       27.06     25.78 o 
   1   7  13     2557.93     2564.93    159.13 o 
   2   7  13       44.95       31.91     10.34 o 
   3   7  13      829.60      839.34     27.00 o 
   4   7  13      608.84      604.77     47.97 o 
   5   7  13      366.00      392.58     23.37 o 
  -5   8  13        1.67       -0.23     26.75 o 
  -4   8  13       12.43       -0.41     22.00 o 
  -3   8  13      496.79      436.06     36.59 o 
  -2   8  13       62.03      107.89     25.13 o 
  -1   8  13      443.25      418.14     31.73 o 
   0   8  13       37.02       54.48     22.33 o 
   1   8  13      145.37      128.94     25.22 o 
   2   8  13      224.25      258.29     20.71 o 
   3   8  13       85.89      122.09     49.08 o 
   4   8  13       47.50       58.46     13.51 o 
   5   8  13        7.47       25.44     21.01 o 
  -4   9  13      391.44      478.03     42.71 o 
  -3   9  13      322.09      326.76     35.14 o 
  -2   9  13      166.14      101.20     26.07 o 
  -1   9  13      987.39      998.34     53.89 o 
   0   9  13      171.07      202.26     26.97 o 
   1   9  13      992.58     1067.04     55.07 o 
   2   9  13       54.21       -4.66     21.59 o 
   3   9  13      697.23      797.23     33.09 o 
   4   9  13      211.31      186.36     18.95 o 
  -3  10  13      120.61      166.13     32.26 o 
  -2  10  13        8.34      -38.64     25.76 o 
  -1  10  13      322.98      334.12     36.44 o 
   0  10  13        1.22       43.45     24.88 o 
   1  10  13       72.63       54.48     21.93 o 
   2  10  13        2.10       -9.50     23.62 o 
   3  10  13       10.38       20.82     12.62 o 
  -1  11  13      163.19      225.33     28.79 o 
   0  11  13       14.92       19.11     25.48 o 
   1  11  13      338.18      291.94     35.08 o 
  -7   0  14      283.95      310.03     36.04 o 
  -6   0  14      431.60      569.53     40.79 o 
  -5   0  14      680.12      873.40     46.98 o 
  -4   0  14      141.03      179.60     39.83 o 
  -3   0  14     1433.06     1229.50     70.09 o 
  -2   0  14        0.80        3.67      8.72 o 
  -1   0  14     5401.47     5472.83    137.84 o 
   0   0  14     1356.14     1336.13     40.94 o 
   1   0  14      556.65      636.32     21.62 o 
   2   0  14     5200.11     5570.16    509.21 o 
   3   0  14       10.25       32.34      6.08 o 
   4   0  14     1794.11     1769.37     73.78 o 
   5   0  14       56.46       44.73     23.56 o 
   6   0  14     1212.33     1071.79     51.18 o 
   7   0  14      714.12      701.96     43.12 o 
  -7   1  14        1.67       32.08     28.00 o 
  -6   1  14        6.26      -27.92     23.00 o 
  -5   1  14      185.10      194.32     23.47 o 
  -4   1  14       54.31       66.24      9.64 o 
  -3   1  14        6.85       -8.79      7.88 o 
  -2   1  14       15.52       16.17      8.95 o 
  -1   1  14        0.05       15.68     10.15 o 
   0   1  14        6.62       18.62     12.25 o 
   1   1  14        6.49       46.68      7.73 o 
   2   1  14      204.52      178.95      8.18 o 
   3   1  14       25.79       38.24     11.26 o 
   4   1  14        0.69        9.76     11.63 o 
   5   1  14       10.48        4.88     22.89 o 
   6   1  14        1.80       11.47     18.70 o 
   7   1  14        4.25        7.11     16.05 o 
  -7   2  14      116.99      149.50     44.88 o 
  -6   2  14       89.84      121.50     24.25 o 
  -5   2  14     1400.64     1577.05     66.52 o 
  -4   2  14      128.84      132.02     11.71 o 
  -3   2  14     2355.00     2302.51    103.63 o 
  -2   2  14      170.65      167.00     10.70 o 
  -1   2  14     2055.35     2129.84     30.01 o 
   0   2  14     2166.99     2176.53     50.65 o 
   1   2  14     1893.43     1958.07     38.77 o 
   2   2  14     2766.18     2804.38     88.88 o 
   3   2  14       68.09       68.24      8.54 o 
   4   2  14     2992.06     2928.46     89.04 o 
   5   2  14      234.98      241.90     12.13 o 
   6   2  14     1040.60     1011.47     53.89 o 
  -6   3  14        1.49       11.61     23.78 o 
  -5   3  14      384.24      419.60     18.93 o 
  -4   3  14       92.46      125.57     14.32 o 
  -3   3  14      164.02      157.60     11.56 o 
  -2   3  14      110.13      131.53      9.15 o 
  -1   3  14      102.02       80.51     11.02 o 
   0   3  14       61.14       68.36      8.20 o 
   1   3  14      117.90      124.02      7.31 o 
   2   3  14      225.60      233.59      9.72 o 
   3   3  14       54.64       75.32     12.37 o 
   4   3  14       34.74       31.61     14.41 o 
   5   3  14      113.83      126.78     20.36 o 
   6   3  14        3.08       23.48     12.80 o 
  -6   4  14      297.64      329.54     23.45 o 
  -5   4  14     1044.42      987.60     58.42 o 
  -4   4  14      303.33      307.96     21.21 o 
  -3   4  14     3150.86     3154.84    139.94 o 
  -2   4  14      580.77      603.10     30.16 o 
  -1   4  14     1178.00     1220.08     47.29 o 
   0   4  14     1359.55     1268.27     57.62 o 
   1   4  14     1335.93     1313.88     61.32 o 
   2   4  14     2228.91     2189.55     39.15 o 
   3   4  14      373.61      346.29     18.90 o 
   4   4  14     2337.80     2441.58     80.85 o 
   5   4  14      190.27      168.56     10.30 o 
   6   4  14      942.32      922.43     35.48 o 
  -6   5  14       23.29       32.39     13.57 o 
  -5   5  14      100.92       54.39     12.52 o 
  -4   5  14        2.86        2.45     12.19 o 
  -3   5  14       82.00       80.76     15.89 o 
  -2   5  14      272.33      221.95     18.79 o 
  -1   5  14      268.93      324.03     21.98 o 
   0   5  14      287.95      272.74     62.28 o 
   1   5  14       18.42       27.93     12.13 o 
   2   5  14       14.56        7.91      7.48 o 
   3   5  14        6.81       -2.02      9.50 o 
   4   5  14       17.83       17.79     18.11 o 
   5   5  14       41.66       14.75     20.02 o 
   6   5  14        3.42       17.31     12.06 o 
  -5   6  14      391.53      446.43     52.86 o 
  -4   6  14       19.31        4.68     20.30 o 
  -3   6  14     1224.88     1202.40     40.62 o 
  -2   6  14      250.72      266.12     19.83 o 
  -1   6  14     2113.78     2129.19     60.97 o 
   0   6  14      663.91      563.53     33.58 o 
   1   6  14      363.18      340.50     28.55 o 
   2   6  14     1287.74     1255.48     30.91 o 
   3   6  14       56.56       55.68      8.39 o 
   4   6  14     1314.22     1424.68     64.12 o 
   5   6  14        6.93       21.48     15.77 o 
  -5   7  14       28.94       -3.94     10.00 o 
  -4   7  14        8.71       40.63     29.34 o 
  -3   7  14      158.17      211.14     28.58 o 
  -2   7  14       40.57        7.19     18.24 o 
  -1   7  14      274.51      300.16     24.61 o 
   0   7  14      517.67      555.09     27.24 o 
   1   7  14       30.32       62.31     15.69 o 
   2   7  14       28.41      -15.32     10.41 o 
   3   7  14       47.97       63.77     16.66 o 
   4   7  14        8.25       26.28     16.35 o 
   5   7  14       19.72        1.40     30.28 o 
  -4   8  14        8.57       15.31     19.01 o 
  -3   8  14      449.56      423.66     34.52 o 
  -2   8  14       15.19       -4.63     22.99 o 
  -1   8  14      818.35      830.04     49.17 o 
   0   8  14      402.68      455.35     38.44 o 
   1   8  14      371.91      349.13     35.09 o 
   2   8  14      647.32      551.53     40.12 o 
   3   8  14        5.96       34.57     28.32 o 
   4   8  14      465.23      508.15     27.95 o 
  -3   9  14      305.87      295.06     33.10 o 
  -2   9  14      191.32      235.95     31.88 o 
  -1   9  14        0.51       90.50     25.91 o 
   0   9  14       85.06      117.11     24.27 o 
   1   9  14        1.97       20.39     16.88 o 
   2   9  14      153.47      111.97     28.24 o 
   3   9  14       75.78      114.28     15.92 o 
  -2  10  14       10.62       96.06     22.61 o 
  -1  10  14      259.03      275.19     30.24 o 
   0  10  14      222.39      174.38     31.65 o 
   1  10  14      127.95       77.05     27.11 o 
  -6   1  15       80.45       44.21     17.70 o 
  -5   1  15      445.24      466.61     25.47 o 
  -4   1  15      275.38      254.76     16.77 o 
  -3   1  15     1139.54     1161.31     46.82 o 
  -2   1  15     2237.34     2251.21     85.28 o 
  -1   1  15       41.08       33.96     18.83 o 
   0   1  15     3791.80     3767.13     67.94 o 
   1   1  15      539.59      554.77     25.96 o 
   2   1  15     1330.16     1353.81     40.38 o 
   3   1  15     1024.68     1001.66     37.94 o 
   4   1  15      515.30      496.45     17.79 o 
   5   1  15     1672.89     1661.81     46.05 o 
   6   1  15       29.05       19.09     26.12 o 
  -6   2  15       12.16       17.04     30.71 o 
  -5   2  15        6.01       -5.55     48.85 o 
  -4   2  15      168.02      257.41     21.38 o 
  -3   2  15       10.27       35.35      7.61 o 
  -2   2  15       52.56      100.24     19.17 o 
  -1   2  15      114.32      108.62      9.89 o 
   0   2  15      121.52      129.61      6.45 o 
   1   2  15      121.42      128.90     16.97 o 
   2   2  15       13.81       12.05      8.99 o 
   3   2  15       27.47       15.61      6.79 o 
   4   2  15       24.65       12.17     18.07 o 
   5   2  15        3.21       -8.51     15.51 o 
   6   2  15       10.69       31.91     22.27 o 
  -6   3  15        0.46       51.09     28.37 o 
  -5   3  15     1058.87     1129.66     76.52 o 
  -4   3  15      632.43      655.24     47.27 o 
  -3   3  15      117.71       99.44     14.11 o 
  -2   3  15     1856.98     1895.73     82.95 o 
  -1   3  15       52.15       83.85     22.32 o 
   0   3  15     1472.51     1537.06     33.50 o 
   1   3  15      170.17      178.19      8.97 o 
   2   3  15     1695.28     1647.06     29.47 o 
   3   3  15     1463.42     1414.33     53.64 o 
   4   3  15      398.87      461.63     17.16 o 
   5   3  15      935.71      904.31     26.38 o 
   6   3  15       20.77        5.50     23.11 o 
  -6   4  15      160.40      142.99     54.56 o 
  -5   4  15       25.65       46.31     22.34 o 
  -4   4  15       28.82       27.23     17.26 o 
  -3   4  15       34.50       25.71     17.87 o 
  -2   4  15      199.31      217.33     20.06 o 
  -1   4  15        0.20      -12.04      8.03 o 
   0   4  15      150.67      170.78     26.70 o 
   1   4  15      115.67      147.93     11.80 o 
   2   4  15        4.42        8.70      9.72 o 
   3   4  15      212.39      200.92     13.58 o 
   4   4  15       17.54       30.24      7.30 o 
   5   4  15        7.67        7.17     10.21 o 
  -5   5  15      584.39      543.03     65.37 o 
  -4   5  15     1017.74      910.05    127.28 o 
  -3   5  15      120.92      126.71     16.44 o 
  -2   5  15      572.85      607.86     84.99 o 
  -1   5  15        0.78       36.99     19.63 o 
   0   5  15     1328.68     1441.27     43.45 o 
   1   5  15       92.11       67.71     10.86 o 
   2   5  15     1474.14     1540.73     79.35 o 
   3   5  15      874.65      950.14     82.25 o 
   4   5  15       60.58       83.25     16.58 o 
   5   5  15      959.94      907.64     24.95 o 
  -5   6  15       17.22       30.40     53.86 o 
  -4   6  15      333.93      297.62     16.44 o 
  -3   6  15      123.27      230.72     25.83 o 
  -2   6  15      640.04      590.25     43.55 o 
  -1   6  15      507.25      604.98     28.84 o 
   0   6  15        3.64       14.51     36.79 o 
   1   6  15      104.61      108.72     19.38 o 
   2   6  15       12.76       29.57     10.07 o 
   3   6  15       33.68       -7.25     14.64 o 
   4   6  15       15.24       10.00     27.68 o 
  -4   7  15      210.65      283.33     34.31 o 
  -3   7  15      277.58      294.84     33.81 o 
  -2   7  15      927.02     1010.62     54.43 o 
  -1   7  15        0.67      107.87     25.53 o 
   0   7  15     1007.38     1066.79     53.87 o 
   1   7  15      281.75      367.87     32.74 o 
   2   7  15      430.81      449.11     37.04 o 
   3   7  15      407.57      469.65     26.28 o 
   4   7  15       56.10      111.64     19.30 o 
  -3   8  15        1.63      -14.30     24.07 o 
  -2   8  15      340.74      444.34     39.33 o 
   0   8  15       72.09       -0.06     23.05 o 
   2   8  15        3.05        0.33     19.55 o 
   3   8  15      107.65       45.69     34.98 o 
  -2   9  15      494.46      614.04     45.75 o 
  -1   9  15        0.05      -39.21     26.14 o 
   0   9  15      544.89      486.84     41.06 o 
   1   9  15      228.74      298.01     30.48 o 
  -5   0  16      132.64      131.51     26.61 o 
  -4   0  16     1341.31     1570.12     65.18 o 
  -3   0  16      469.49      559.63     34.43 o 
  -2   0  16     1301.01     1374.87     54.74 o 
  -1   0  16     2500.75     2432.12     84.30 o 
   0   0  16        4.35        4.77      7.79 o 
   1   0  16      661.60      685.81     33.84 o 
   2   0  16        0.53      -16.82     11.21 o 
   3   0  16     2339.71     2407.29     80.45 o 
   4   0  16       99.89       35.70     17.82 o 
   5   0  16      537.76      587.06     36.84 o 
  -5   1  16       19.55        1.10     16.35 o 
  -4   1  16       43.75       32.44     18.20 o 
  -3   1  16      125.86      181.83     15.49 o 
  -2   1  16      163.72      207.43     28.53 o 
  -1   1  16      221.33      189.25     17.06 o 
   0   1  16        0.70       26.22     25.43 o 
   1   1  16       16.80       28.34      7.89 o 
   2   1  16       69.79       70.19     19.62 o 
   3   1  16       51.67       55.52      9.29 o 
   4   1  16        0.18       19.31     10.33 o 
  -5   2  16        0.06      -34.75     23.17 o 
  -4   2  16      787.88      825.97     51.78 o 
  -3   2  16      297.02      390.49     23.47 o 
  -2   2  16      693.77      712.54     36.91 o 
  -1   2  16      913.50      897.99     72.90 o 
   0   2  16      164.60      112.36      9.05 o 
   1   2  16     2553.01     2674.22    149.78 o 
   2   2  16        3.95       -8.75     12.96 o 
   3   2  16     1217.78     1274.19     40.65 o 
   4   2  16      515.01      520.63     67.37 o 
   5   2  16      482.71      456.89     31.42 o 
  -5   3  16       35.63       28.97     27.27 o 
  -4   3  16        6.05      -20.76     13.84 o 
  -3   3  16        8.68       16.10      8.03 o 
  -2   3  16      260.11      284.94     39.10 o 
  -1   3  16      269.39      316.83     13.86 o 
   0   3  16        8.92        2.41      7.05 o 
   1   3  16       78.01       90.78      8.11 o 
   2   3  16       82.37      110.79     12.68 o 
   3   3  16       17.87       15.17      6.95 o 
   4   3  16        0.29        6.19      8.30 o 
   5   3  16        8.11       -7.05     13.12 o 
  -5   4  16      204.82      324.78     50.81 o 
  -4   4  16      394.38      389.28     23.20 o 
  -3   4  16       41.68       56.13      8.11 o 
  -2   4  16      260.51      243.08     32.41 o 
  -1   4  16      579.85      515.38     51.72 o 
   0   4  16      767.07      782.73     59.74 o 
   1   4  16     2239.45     2201.00    151.04 o 
   2   4  16      187.62      173.81     37.58 o 
   3   4  16     1005.79     1040.90     41.52 o 
   4   4  16      392.01      411.33     41.49 o 
  -4   5  16      272.08      227.79     16.79 o 
  -3   5  16      382.33      345.53     17.08 o 
  -2   5  16       12.01       -4.88     18.03 o 
  -1   5  16       31.23      -23.71     21.37 o 
   0   5  16        5.31      -33.58     22.38 o 
   1   5  16       75.70       87.88     23.03 o 
   2   5  16       14.30       26.66     14.86 o 
   3   5  16       12.39       18.99     14.44 o 
   4   5  16      264.22      297.51     36.43 o 
  -4   6  16      231.69      218.30     31.37 o 
  -3   6  16      310.35      309.45     34.04 o 
  -2   6  16      629.75      675.09     44.57 o 
  -1   6  16      435.92      403.52     34.00 o 
   0   6  16       21.22       11.23     15.64 o 
   1   6  16      681.70      715.12     42.11 o 
   2   6  16       73.87       79.04     22.90 o 
   3   6  16      580.89      642.51     30.75 o 
  -3   7  16      135.89      208.20     30.68 o 
  -2   7  16       14.71       -5.80     17.16 o 
  -1   7  16      117.48      125.42     21.96 o 
   0   7  16       12.30      -16.42     16.18 o 
   3   7  16       70.11       55.04     13.54 o 
  -1   8  16      631.64      724.89     45.03 o 
   0   8  16        0.20      -36.25     24.17 o 
   1   8  16      116.58      120.04     28.20 o 
  -4   1  17        0.45      -10.18     16.06 o 
  -3   1  17     1271.00     1441.13     42.56 o 
  -2   1  17      233.74      302.03     25.50 o 
  -1   1  17      627.48      670.06     25.48 o 
   0   1  17      110.00      144.92     25.37 o 
   1   1  17      993.80     1065.11     46.59 o 
   2   1  17     1009.92     1075.53     45.10 o 
   3   1  17       10.08        1.47     27.72 o 
   4   1  17     1227.25     1201.35     57.50 o 
  -4   2  17      285.67      365.31     22.84 o 
  -3   2  17      530.04      658.33     27.22 o 
  -2   2  17      106.79      122.11     16.93 o 
  -1   2  17       35.04       35.53     10.68 o 
   0   2  17       41.68       60.38     11.84 o 
   1   2  17       96.01       99.96     28.14 o 
   2   2  17       14.04       -4.09      8.37 o 
   3   2  17       45.11       91.02     21.54 o 
   4   2  17      123.53      141.60     14.07 o 
  -4   3  17       54.70       93.63     20.83 o 
  -3   3  17      718.98      811.46     30.31 o 
  -2   3  17        7.82       22.41     13.05 o 
  -1   3  17     1811.73     1994.06    181.12 o 
   0   3  17      851.34      848.24     92.87 o 
   1   3  17      129.26      151.77     42.99 o 
   2   3  17      652.32      701.89     23.62 o 
   3   3  17       36.36       53.19     33.02 o 
   4   3  17      647.68      613.12     23.32 o 
  -4   4  17        4.19       -3.58     12.68 o 
  -3   4  17       72.08       86.43     54.12 o 
  -2   4  17        1.10       13.97     10.86 o 
  -1   4  17       70.66       70.41     17.64 o 
   0   4  17       51.70       -3.52     21.09 o 
   1   4  17       46.99       -5.82     20.70 o 
   2   4  17      114.77      116.34     24.49 o 
   3   4  17       93.92       84.79     23.27 o 
  -3   5  17      324.11      299.34     33.93 o 
  -2   5  17        0.93      -36.96     24.64 o 
  -1   5  17      875.22      994.52     52.87 o 
   0   5  17      915.84      982.20     51.84 o 
   1   5  17      266.41      269.01     30.91 o 
   2   5  17      762.17      809.31     47.62 o 
   3   5  17       38.70      -20.28     22.93 o 
  -2   6  17        0.37      -16.20     20.52 o 
  -1   6  17       71.57       32.07     18.11 o 
   0   6  17       13.10       43.39     18.11 o 
   1   6  17        2.76       -6.39     21.34 o 
   2   6  17      266.07      264.45     32.55 o 
  -3   0  18      312.80      253.29     27.50 o 
  -2   0  18       38.37       32.98     16.75 o 
  -1   0  18      123.89       91.58     19.35 o 
   0   0  18     1130.87     1116.89     47.55 o 
   1   0  18      129.78      163.41     20.35 o 
   2   0  18      350.40      333.94     26.19 o 
   3   0  18      887.45      923.11     42.98 o 
  -3   1  18       43.45       72.20     19.35 o 
  -2   1  18       15.10      -26.05     17.37 o 
  -1   1  18       50.48      102.30     13.02 o 
   0   1  18        5.34        7.71     10.11 o 
   1   1  18        4.12      -18.86     16.82 o 
   2   1  18       29.29       23.87     21.90 o 
   3   1  18       39.80        8.20     14.58 o 
  -3   2  18      152.81      141.48     19.03 o 
  -2   2  18      559.76      646.53     71.95 o 
  -1   2  18       95.32      100.67     42.30 o 
   0   2  18      462.59      519.08     21.54 o 
   1   2  18      274.26      362.24     76.50 o 
   2   2  18      756.28      802.03     27.27 o 
   3   2  18      388.41      422.68     20.05 o 
  -2   3  18        6.70      -13.95     11.01 o 
  -1   3  18      135.09      166.23     13.50 o 
   0   3  18       18.77       33.52     10.53 o 
   2   3  18       68.15      118.02     11.89 o 
  -2   4  18     1113.67     1329.80     62.25 o 
  -1   4  18      154.58      130.85     21.44 o 
   0   4  18      652.95      687.93     43.49 o 
   1   4  18       18.84       23.19     21.89 o 
   2   4  18      212.25      267.21     30.88 o 
   0   5  18      136.59      127.21     28.46 o 
   0   1  19       41.57      -16.30     22.07 o 
                                                 
